# Supplementary material for: H2A.Z Acidic Patch Couples Chromatin Dynamics to Regulation of Gene Expression Programs during ESC Differentiation
Source: PLoS Genet. 2013 Aug 22;9(8):e1003725. doi: 10.1371/journal.pgen.1003725 (PMC3749939; doi:10.1371/journal.pgen.1003725)
Supplement: Table S1 — ChIP-Seq analyses of H2A.ZWT and H2A.ZAP3 ESCs. (XLSX) [file pgen.1003725.s006.xlsx]

## Sheet: Table Key
Table S1. H2A.Z enriched genes in mESCs and their distance from the TSS (Genome build: mm9)
ChIP-Seq Analyses
Refers to Figure 2 in Subramanian et.al
H2A.Z-enriched genes: H2AZ enriched genes in mESCs and their distance from the TSS (Genome build: mm9)
AP3-enriched genes: Mutant H2AZ (AP3) enriched genes in mESCs and their distance from the TSS (Genome build: mm9)
H3K27me3-enriched genes: H3K27me3 enriched genes in mESCs and their distance from the TSS (Genome build: mm9)
H2A.Z-enriched genomic regions: H2AZ-enriched genomic regions in mESCs (Genome build: mm9)
AP3-enriched genomic regions: AP3-enriched genomic regions in mESCs (Genome build: mm9)
H3K27me3-enriched genomic regions: H3K27me3-enriched genomic regions in mESCs (Genome build: mm9)
QC metrics: ChIP-Seq quality control parameters

## Sheet: H2A.Z-enriched genes
Table S1. H2A.Z enriched genes in mESCs and their distance from the TSS (Genome build: mm9)
ChIP-Seq Analyses
Gene_Symbol	Refseq_ID	Position to TSS	LocusLinkID
March2	NM_175188	1839	72925
March3	NM_145486	1753	224703
March4	NM_177115	1548	320253
March5	NM_001045533	499	381270
March6	NM_027314	1516	69104
March7	NM_172606	1433	223455
March8	NM_020575	1495	57438
March9	NM_027920	2060	71779
March10	NM_001033262	5585	216438
March11	NM_001039242	1926	632687
March12	NM_177597	1811	211147
Sept2	NM_017461	-1447	54204
Sept4	NM_011889	2073	24050
Sept4	NM_011889	2698	24050
Sept5	NM_011129	-445	18952
Sept6	NM_213614	-1844	18951
Sept6	NM_213614	456	18951
Sept6	NM_213614	1556	18951
Sept6	NM_213614	2394	18951
Sept6	NM_213614	4919	18951
Sept6	NM_213614	5656	18951
Sept7	NM_019942	972	56526
Sept7	NM_019942	1710	56526
Sept7	NM_019942	2285	56526
Sept8	NM_009859	1411	235072
Sept8	NM_009859	1848	235072
Sept9	NM_033144	1738	20362
Sept9	NM_033144	2738	20362
Sept11	NM_001024911	2355	103080
Sept11	NM_001024910	2355	103080
Sept12	NM_001009818	2343	52398
Sept15	NM_028820	1069	74211
Sept15	NM_028820	1706	74211
Sept16	NM_053102	1060	93684
Sept16	NM_053102	2385	93684
0610006I08Rik	NM_025791	5615	66836
0610007C21Rik	NM_027855	1638	381629
0610007L01Rik	NM_001081394	4362	71667
0610007P08Rik	NM_023507	1646	76251
0610007P22Rik	NM_026676	1973	68327
0610008C08Rik	NM_026673	2164	68316
0610009B22Rik	NM_025319	1826	66050
0610009D07Rik	NM_025323	1912	66055
0610009K11Rik	NM_026689	1951	68350
0610009O20Rik	NM_024179	2048	66839
0610010D20Rik	NM_026152	-2040	67432
0610010D20Rik	NM_026152	-1378	67432
0610010D20Rik	NM_026152	1810	67432
0610010F05Rik	NM_027860	1444	71675
0610010K14Rik	NM_026757	-1704	104457
0610010K14Rik	NM_026757	2284	104457
0610010K14Rik	NM_026757	3871	104457
0610010O12Rik	NM_001081365	2160	66060
0610011F06Rik	NM_026686	5543	68347
0610011L14Rik	NM_026661	1926	68295
0610012D14Rik	NM_026690	-1592	68352
0610012D14Rik	NM_026690	3683	68352
0610012D17Rik	NM_025329	2188	66061
0610012H03Rik	NM_028747	2202	74088
0610012H03Rik	NM_028747	3752	74088
0610013E23Rik	NM_029788	1604	76892
0610037L13Rik	NM_028754	1834	74098
0610037P05Rik	NM_025345	1950	66086
0610038D11Rik	NM_026306	2125	67674
0710005I19Rik	NM_001007569	1994	71691
0710005I19Rik	NM_001007569	2719	71691
0710008K08Rik	NM_026995	1883	69225
0910001A06Rik	NM_144846	1077	223601
0910001A06Rik	NM_144846	2290	223601
0910001L09Rik	NM_001081108	2441	66096
1100001G20Rik	NM_183249	2034	66107
1100001H23Rik	NM_025806	711	66857
1100001H23Rik	NM_025806	1948	66857
1110001A07Rik	NM_025377	2388	66140
1110001J03Rik	NM_025363	2227	66117
1110002B05Rik	NM_134054	1891	104725
1110002E23Rik	NM_025365	1727	66119
1110002E23Rik	NM_025365	2877	66119
1110002H13Rik	NM_025376	1219	66139
1110002H13Rik	NM_025376	1856	66139
1110002N22Rik	NM_183275	2020	68550
1110003E01Rik	NM_133697	2288	68552
1110004E09Rik	NM_026502	1893	68001
1110004F10Rik	NM_019772	2069	56372
1110005A23Rik	NM_025364	1749	66118
1110006O17Rik	NM_001033141	-1783	68545
1110006O17Rik	NM_001033141	3092	68545
1110007A13Rik	NM_145955	2244	210711
1110007C09Rik	NM_026738	1567	68480
1110007C09Rik	NM_026738	2255	68480
1110007C09Rik	NM_026738	2930	68480
1110007M04Rik	NM_026742	2121	68493
1110008F13Rik	NM_026124	1668	67388
1110008J03Rik	NM_029096	1802	100764
1110008J03Rik	NM_029096	2639	100764
1110008P14Rik	NM_198001	1852	73737
1110012D08Rik	NM_178066	1749	73827
1110012D08Rik	NM_178066	2886	73827
1110012J17Rik	NM_172963	960	68617
1110012J17Rik	NM_172963	2297	68617
1110012L19Rik	NM_026787	1288	68618
1110012M11Rik	NM_028617	2297	73711
1110013L07Rik	NM_001014995	5841	68521
1110014J01Rik	NM_029101	1756	74778
1110014K08Rik	NM_176902	-1232	319370
1110017D15Rik	NM_001048005	2796	73721
1110017D15Rik	NM_001048005	3284	73721
1110017D15Rik	NM_001048005	4834	73721
1110017D15Rik	NM_001048005	5459	73721
1110018G07Rik	NM_178065	1914	68497
1110018J18Rik	NM_025370	1657	66129
1110018M03Rik	NM_026271	1662	67606
1110019J04Rik	NM_001099675	1740	68512
1110019K23Rik	NM_026788	1904	665563
1110019K23Rik	NM_026788	2491	665563
1110019N10Rik	NM_026753	1972	68523
1110020C03Rik	NM_026789	2552	68625
1110020G09Rik	NM_001085410	1667	68646
1110020G09Rik	NM_001040395	1667	68646
1110020P15Rik	NM_197979	2528	66152
1110028A07Rik	NM_026808	1977	68680
1110028A07Rik	NM_026808	2915	68680
1110028A07Rik	NM_026808	4840	68680
1110028C15Rik	NM_177645	1081	68691
1110028C15Rik	NM_177645	2268	68691
1110029E03Rik	NM_172866	2256	242406
1110031B06Rik	NM_144521	2229	67826
1110031I02Rik	NM_025402	1838	66179
1110032A03Rik	NM_023483	2168	68721
1110032A04Rik	NM_133675	2469	66183
1110032A04Rik	NM_133675	3357	66183
1110032E23Rik	NM_133187	811	68659
1110032E23Rik	NM_133187	2574	68659
1110032O16Rik	NM_026827	1983	68742
1110032O16Rik	NM_028389	1983	68742
1110034A24Rik	NM_027269	959	109065
1110034B05Rik	NM_001037742	1919	68736
1110036O03Rik	NM_176830	1667	66180
1110036O03Rik	NM_176830	2904	66180
1110037F02Rik	NM_001081183	1696	66185
1110037F02Rik	NM_001081183	2246	66185
1110038D17Rik	NM_175133	1708	68778
1110038D17Rik	NM_175133	2583	68778
1110038F14Rik	NM_054099	2152	117171
1110039B18Rik	NM_144525	1906	68796
1110049B09Rik	NM_001024478	2947	68764
1110049F12Rik	NM_025411	1791	66193
1110049F12Rik	NM_025411	4553	66193
1110051M20Rik	NM_175123	1938	228356
1110054O05Rik	NM_001013577	1723	66209
1110054P19Rik	NM_026834	-937	68768
1110057K04Rik	NM_172401	2138	68832
1110058L19Rik	NM_026503	1883	68002
1110059G10Rik	NM_025419	2007	66202
1110067D22Rik	NM_173752	1539	216551
1110067D22Rik	NM_173752	2239	216551
1110067D22Rik	NM_173752	4014	216551
1190002A17Rik	NM_001033874	1770	68870
1190002A17Rik	NM_001033874	2495	68870
1190002H23Rik	NM_025427	1620	66214
1190002N15Rik	NM_001033145	1187	68861
1190002N15Rik	NM_001033145	1600	68861
1190002N15Rik	NM_001033145	2800	68861
1190003J15Rik	NM_029821	1981	76974
1190003M12Rik	NM_026860	-1379	68888
1190003M12Rik	NM_026860	-292	68888
1190003M12Rik	NM_026860	1333	68888
1190005F20Rik	NM_026876	1860	98685
1190005I06Rik	NM_197988	-582	68918
1190005I06Rik	NM_197988	2268	68918
1190005P17Rik	NM_025431	2122	66225
1190017O12Rik	NM_138743	2103	68936
1190020J12Rik	NM_001081115	-886	233038
1190020J12Rik	NM_001081115	1102	233038
1190020J12Rik	NM_001081115	1602	233038
1190020J12Rik	NM_001081115	2989	233038
1190020J12Rik	NM_001081115	3539	233038
1200002N14Rik	NM_027878	-1845	71712
1200002N14Rik	NM_027878	2092	71712
1200003C05Rik	NM_024205	1112	104771
1200004M23Rik	NM_026169	2079	67457
1200009F10Rik	NM_027078	1367	67454
1200009F10Rik	NM_026166	1367	67454
1200009F10Rik	NM_027078	2204	67454
1200009F10Rik	NM_026166	2204	67454
1200009I06Rik	NM_028807	-2115	74190
1200009I06Rik	NM_028807	2122	74190
1200009O22Rik	NM_025817	656	66873
1200011M11Rik	NM_024262	1883	74133
1200011O22Rik	NM_027891	2031	71735
1200013B08Rik	NM_028773	-991	74131
1200013P24Rik	NM_029090	1719	74763
1200013P24Rik	NM_029090	2294	74763
1200014J11Rik	NM_025818	2132	66874
1200015A19Rik	NM_026388	1744	67808
1200015A19Rik	NM_026388	2419	67808
1200015A19Rik	NM_026388	5194	67808
1200015F23Rik	NM_001033136	1692	67809
1200015N20Rik	NM_024244	580	71721
1200015N20Rik	NM_024244	1943	71721
1200016B10Rik	NM_025819	2072	66875
1300002K09Rik	NM_028788	2144	74152
1300002K09Rik	NM_028788	4857	74152
1300002K09Rik	NM_028788	6144	74152
1300003B13Rik	NM_198003	1778	74149
1300007F04Rik	NM_026185	257	67477
1300007F04Rik	NM_026185	2119	67477
1300007F04Rik	NM_026185	5382	67477
1300010M03Rik	NM_026501	1712	67998
1300010M03Rik	NM_028933	1693	67998
1300014I06Rik	NM_025831	1712	66895
1300018I05Rik	NM_028791	2355	74157
1300018J18Rik	NM_027905	1901	223776
1300018J18Rik	NM_027905	2439	223776
1500001A10Rik	NM_026886	2361	68955
1500001A10Rik	NM_026886	4274	68955
1500001M20Rik	NM_026894	1708	68971
1500001M20Rik	NM_026894	5133	68971
1500002O20Rik	NM_028047	2141	71997
1500003O03Rik	NM_019769	1995	56398
1500003O22Rik	NM_025897	1764	101867
1500003O22Rik	NM_025897	2414	101867
1500005A01Rik	NM_033146	1721	85308
1500005A01Rik	NM_033146	2446	85308
1500005I02Rik	NM_028055	-1906	72014
1500005I02Rik	NM_028055	144	72014
1500011H22Rik	NM_026883	2178	68948
1500015O10Rik	NM_024283	2154	78896
1500019G21Rik	NM_024172	1847	66245
1500031I19Rik	NM_001102563	-2325	69017
1500031L02Rik	NM_025892	1775	66994
1500032D16Rik	NM_030087	2153	78330
1500032D16Rik	NM_001083891	2153	78330
1500032L24Rik	NM_026914	-463	69029
1500032L24Rik	NM_026914	2125	69029
1500035H01Rik	NM_023831	2234	76568
1500041B16Rik	NM_029861	2201	380686
1500041N16Rik	NM_026399	4792	67836
1600002O04Rik	NM_001044380	2108	214305
1600012F09Rik	NM_025904	1852	67008
1600012H06Rik	NM_026451	1799	67912
1600012H06Rik	NM_001083881	1799	67912
1600012H06Rik	NM_001083880	1799	67912
1600012H06Rik	NM_026451	2324	67912
1600012H06Rik	NM_001083881	2324	67912
1600012H06Rik	NM_001083880	2324	67912
1600014C10Rik	NM_028166	1832	72244
1600014C10Rik	NM_001085385	2402	72244
1600015H20Rik	NM_024237	2095	70370
1600015H20Rik	NM_024237	3708	70370
1600015I10Rik	NM_001081273	2156	69761
1600015I10Rik	NM_001081273	3268	69761
1600015I10Rik	NM_001081273	5381	69761
1600016N20Rik	NM_028050	3696	72000
1600021P15Rik	NM_177718	1541	239796
1600021P15Rik	NM_177718	2378	239796
1600027N09Rik	NM_028479	3592	73247
1700001C02Rik	NM_029285	-2149	75434
1700001C02Rik	NM_029285	2076	75434
1700001C02Rik	NM_029285	3651	75434
1700001C02Rik	NM_029285	4251	75434
1700001C02Rik	NM_029285	6288	75434
1700001C19Rik	NM_029296	1038	75462
1700001C19Rik	NM_029296	1738	75462
1700001O22Rik	NM_198000	1718	73598
1700003F12Rik	NM_029305	2536	75480
1700003M02Rik	NM_027041	1782	69329
1700007G11Rik	NM_001024614	2190	75784
1700007K13Rik	NM_027040	3731	69327
1700009N14Rik	NM_001081095	3125	75471
1700010A17Rik	NM_029309	1620	75495
1700011F03Rik	NM_028825	4696	74221
1700011F14Rik	NM_029372	-1904	75645
1700011F14Rik	NM_029372	2196	75645
1700012A16Rik	NM_001033162	2149	71836
1700012B09Rik	NM_029306	1963	69325
1700012G19Rik	NM_025954	2245	67078
1700012H17Rik	NM_173426	2062	242297
1700012H17Rik	NM_173426	2475	242297
1700013B16Rik	NM_028157	-383	72219
1700013B16Rik	NM_028157	6267	72219
1700013G24Rik	NM_027063	-1335	69380
1700013G24Rik	NM_027063	2127	69380
1700013G24Rik	NM_027063	3465	69380
1700016K19Rik	NM_198637	2187	74230
1700016K19Rik	NM_198637	5424	74230
1700017N19Rik	NM_001081246	-1307	66605
1700018B08Rik	NM_029597	-667	76405
1700018B08Rik	NM_029597	196	76405
1700018B08Rik	NM_029597	1421	76405
1700018B08Rik	NM_029597	2483	76405
1700018B08Rik	NM_029597	3921	76405
1700018B08Rik	NM_029597	4846	76405
1700018L24Rik	NM_029326	905	75528
1700018L24Rik	NM_029326	5780	75528
1700019E19Rik	NM_029601	-1923	76411
1700019E19Rik	NM_029601	-1048	76411
1700019E19Rik	NM_029601	2152	76411
1700019G17Rik	NM_029331	1805	75541
1700019L03Rik	NM_025619	-1563	227736
1700019L03Rik	NM_025619	-913	227736
1700019N12Rik	NM_001039494	-2020	67077
1700019N12Rik	NM_001039494	2192	67077
1700019N12Rik	NM_001039494	3680	67077
1700019N19Rik	NM_026208	1921	67507
1700019P01Rik	NM_172818	2577	239591
1700019P01Rik	NM_172818	5902	239591
1700020C11Rik	NM_026443	1453	67900
1700020C11Rik	NM_026443	3766	67900
1700020D05Rik	NM_023781	1688	75555
1700020L24Rik	NM_025492	4930	66330
1700021F05Rik	NM_026411	1687	67851
1700021K02Rik	NM_001017441	4939	65971
1700021K02Rik	NM_001017433	4939	65971
1700021K02Rik	NM_001017419	4939	65971
1700021K02Rik	NM_023064	1641	65971
1700021K02Rik	NM_001017409	1641	65971
1700021K02Rik	NM_001017407	1641	65971
1700021K02Rik	NM_001017441	5814	65971
1700021K02Rik	NM_001017433	5814	65971
1700021K02Rik	NM_001017419	5814	65971
1700021K02Rik	NM_023064	2516	65971
1700021K02Rik	NM_001017409	2516	65971
1700021K02Rik	NM_001017407	2516	65971
1700021K19Rik	NM_172615	1760	224118
1700023E05Rik	NM_027970	2303	71868
1700024G13Rik	NM_001034037	1953	67085
1700025G04Rik	NM_197990	1487	69399
1700025G04Rik	NM_197990	2337	69399
1700025K23Rik	NM_183254	2161	66337
1700026L06Rik	NM_027283	2279	69987
1700026L06Rik	NM_027283	3004	69987
1700027D21Rik	NM_029661	2034	76573
1700027D21Rik	NM_029661	3184	76573
1700027D21Rik	NM_029661	3646	76573
1700027J05Rik	NM_027081	1757	69440
1700027J05Rik	NM_027081	2332	69440
1700027N10Rik	NM_029338	1778	75564
1700028K03Rik	NM_182745	2121	76421
1700029H14Rik	NM_025601	1802	66501
1700029H14Rik	NM_001080781	1802	66501
1700029J07Rik	NM_001033148	2156	69479
1700029P11Rik	NM_025503	2181	66346
1700030F18Rik	NM_028180	2111	72277
1700030J22Rik	NM_027103	1944	69528
1700030K09Rik	NM_028170	1734	72254
1700036D21Rik	NM_148940	2340	73336
1700037C18Rik	NM_028484	2186	73261
1700037H04Rik	NM_026091	1969	67326
1700039E15Rik	NM_001033176	-792	76713
1700039E15Rik	NM_001033176	5645	76713
1700040I03Rik	NM_028505	2716	73327
1700040L02Rik	NM_028491	1852	73287
1700041C02Rik	NM_029286	1686	73332
1700042G07Rik	NM_001099295	624	67323
1700042G07Rik	NM_001099295	2086	67323
1700042G07Rik	NM_001099295	5686	67323
1700049G17Rik	NM_028538	1738	73430
1700052N19Rik	NM_024261	1776	73419
1700052N19Rik	NM_024261	2389	73419
1700054N08Rik	NM_028536	1178	73420
1700054N08Rik	NM_028536	6041	73420
1700057K13Rik	NM_028540	724	73435
1700058C13Rik	NM_028528	2180	73388
1700061G19Rik	NM_030141	2307	78625
1700065D16Rik	NM_028533	1686	73410
1700065O13Rik	NM_028543	1761	73451
1700066B19Rik	NM_001033168	3708	73449
1700066B19Rik	NM_001033168	5433	73449
1700067C01Rik	NM_029714	1641	76718
1700067K01Rik	NM_183097	-1042	73453
1700067K01Rik	NM_183097	1871	73453
1700067K01Rik	NM_183097	4921	73453
1700071K01Rik	NM_001033765	1434	237880
1700074P13Rik	NM_028550	1831	73481
1700080E11Rik	NM_028562	450	73532
1700084C01Rik	NM_001033185	1768	78465
1700088E04Rik	NM_138581	2031	27660
1700094C09Rik	NM_024279	-1786	78634
1700094C09Rik	NM_024279	1189	78634
1700094C09Rik	NM_024279	2089	78634
1700101E01Rik	NM_001085514	1751	329375
1700102P08Rik	NM_053216	2048	112418
1700102P08Rik	NM_053216	2561	112418
1700106N22Rik	NM_028576	2186	73582
1700110M21Rik	NM_029680	401	76627
1700110M21Rik	NM_029680	1176	76627
1700112C13Rik	NM_183103	-1409	74306
1700112C13Rik	NM_183103	1241	74306
1700113I22Rik	NM_026865	1040	73635
1700113I22Rik	NM_026865	2028	73635
1700120B06Rik	NM_001033980	-907	436062
1700120B06Rik	NM_001033980	1843	436062
1700120B06Rik	NM_001033980	2868	436062
1700120B06Rik	NM_001033980	5493	436062
1700123O20Rik	NM_021437	2405	58248
1700129I04Rik	NM_177894	2112	330577
1810007P19Rik	NM_172701	1992	230751
1810008A18Rik	NM_133998	1954	108707
1810008A18Rik	NM_133998	3929	108707
1810009A15Rik	NM_025463	2158	66276
1810009O10Rik	NM_197989	1669	69109
1810011O10Rik	NM_026931	1669	69068
1810012P15Rik	NM_001076681	2229	66274
1810014F10Rik	NM_026928	1632	69064
1810015A11Rik	NM_026940	2416	69101
1810015C04Rik	NM_001034851	1794	66270
1810015C04Rik	NM_001034851	2407	66270
1810019J16Rik	NM_133707	1885	69073
1810019J16Rik	NM_001083916	1885	69073
1810019J16Rik	NM_133707	2598	69073
1810019J16Rik	NM_001083916	2598	69073
1810020G14Rik	NM_025461	1878	66272
1810021J13Rik	NM_025464	2095	66279
1810022C23Rik	NM_026947	1959	69123
1810022K09Rik	NM_001099674	1906	69126
1810022K09Rik	NM_001099674	2319	69126
1810026J23Rik	NM_178619	2810	69773
1810027O10Rik	NM_026982	374	69186
1810027O10Rik	NM_026982	836	69186
1810029B16Rik	NM_025465	1931	66282
1810030N24Rik	NM_025471	1864	66291
1810031K17Rik	NM_026977	1258	69171
1810031K17Rik	NM_026977	2345	69171
1810033B17Rik	NM_026985	2214	69189
1810043G02Rik	NM_026431	1781	67884
1810043G02Rik	NM_026431	4981	67884
1810043G02Rik	NM_026431	6168	67884
1810044A24Rik	NM_029640	-1730	76510
1810044A24Rik	NM_029640	4470	76510
1810044A24Rik	NM_180662	-922	76510
1810044A24Rik	NM_180662	1566	76510
1810047C23Rik	NM_138668	1870	192169
1810048J11Rik	NM_026327	2094	67708
1810049H13Rik	NM_025560	2010	66431
1810055E12Rik	NM_026437	2190	67894
1810055G02Rik	NM_028077	1955	72056
1810059G22Rik	NM_026325	2143	67706
1810063B05Rik	NM_174987	2037	67892
1810073G14Rik	NM_026342	1904	67726
1810073N04Rik	NM_024249	1622	72055
1810074P20Rik	NM_026194	1794	67490
2010001J22Rik	NM_001013022	1227	70113
2010001M09Rik	NM_027222	316	69816
2010001M09Rik	NM_027222	929	69816
2010001M09Rik	NM_027222	2016	69816
2010001M09Rik	NM_027222	4929	69816
2010001M09Rik	NM_027222	6716	69816
2010002N04Rik	NM_134133	1400	106878
2010002N04Rik	NM_134133	3325	106878
2010003J03Rik	NM_027236	1388	69860
2010003J03Rik	NM_027236	1725	69860
2010003K11Rik	NM_027237	-1633	69861
2010004A03Rik	NM_029646	1897	76527
2010005J08Rik	NM_178623	1546	72046
2010005J08Rik	NM_178623	2133	72046
2010011I20Rik	NM_025912	2324	67017
2010012C16Rik	NM_025564	1838	66441
2010012O05Rik	NM_025563	2180	66439
2010012O05Rik	NM_025563	5892	66439
2010015L04Rik	NM_177674	2027	544678
2010106G01Rik	NM_023220	1729	66552
2010107E04Rik	NM_027360	1837	70257
2010107G12Rik	NM_001025573	1238	243753
2010107G12Rik	NM_001025573	4376	243753
2010107G23Rik	NM_027251	-136	69894
2010107G23Rik	NM_027251	1726	69894
2010107G23Rik	NM_027251	2351	69894
2010109I03Rik	NM_025929	241	67038
2010110K16Rik	NM_026442	2198	67899
2010110P09Rik	NM_027363	2528	70261
2010200O16Rik	NM_026198	1828	67495
2010203O07Rik	NM_001033165	1723	72429
2010203O07Rik	NM_001033165	2398	72429
2010208K18Rik	NM_028095	1932	72096
2010301N04Rik	NM_024251	2125	72103
2010301N04Rik	NM_024251	5188	72103
2010305A19Rik	NM_027250	2106	69893
2010305C02Rik	NM_027249	2057	380712
2010309E21Rik	NM_025591	2174	66488
2010309E21Rik	NM_025591	2986	66488
2010311D03Rik	NM_133839	1890	109129
2010316F05Rik	NM_026465	2042	67939
2010317E24Rik	NM_001081085	-1065	72080
2010317E24Rik	NM_001081085	2122	72080
2010321M09Rik	NM_001077631	2174	69882
2010321M09Rik	NM_175153	2069	69882
2200001I15Rik	NM_183278	1896	69134
2200002J24Rik	NM_026961	2981	69147
2200002K05Rik	NM_026955	2337	69137
2210009G21Rik	NM_028834	902	74243
2210009G21Rik	NM_028201	1947	74243
2210010B09Rik	NM_172919	2316	244721
2210010C17Rik	NM_027308	-580	70080
2210010C17Rik	NM_027308	483	70080
2210010C17Rik	NM_027308	1733	70080
2210010L05Rik	NM_133829	1288	98682
2210010L05Rik	NM_178081	1288	98682
2210010L05Rik	NM_133829	1963	98682
2210010L05Rik	NM_178081	1963	98682
2210010N04Rik	NM_027410	1978	70381
2210012G02Rik	NM_025617	2179	66526
2210016L21Rik	NM_028211	2202	72357
2210408I21Rik	NM_001081353	1991	72371
2210412D01Rik	NM_133722	1347	70178
2210415F13Rik	NM_001083884	3304	70163
2210415F13Rik	NM_027339	3304	70163
2210415F13Rik	NM_001083884	5317	70163
2210415F13Rik	NM_027339	5317	70163
2300002D11Rik	NM_001081156	1060	69539
2300002M23Rik	NM_175148	2458	69542
2300005B03Rik	NM_001081961	2233	69462
2300005B03Rik	NM_001081961	4795	69462
2310001A20Rik	NM_027977	1841	71881
2310002B06Rik	NM_181649	1995	53951
2310002B14Rik	NM_027105	1634	69533
2310002J15Rik	NM_026415	-1617	67859
2310003F16Rik	NM_026318	2164	67693
2310003H01Rik	NM_027980	1577	71885
2310003L22Rik	NM_027093	1944	69487
2310004I24Rik	NM_025510	2017	66358
2310004L02Rik	NM_025504	-1111	66349
2310004L02Rik	NM_025504	1826	66349
2310005E10Rik	NM_172398	1229	67861
2310005E10Rik	NM_172398	2291	67861
2310005N01Rik	NM_027310	1947	70088
2310005P05Rik	NM_026189	-1619	67484
2310005P05Rik	NM_026189	2244	67484
2310005P05Rik	NM_026189	3081	67484
2310005P05Rik	NM_026189	3706	67484
2310007A19Rik	NM_025506	1012	66353
2310007B03Rik	NM_172411	1987	71874
2310007B03Rik	NM_172411	3800	71874
2310007D09Rik	NM_027975	2191	71878
2310007F21Rik	NM_025857	1889	66939
2310008H04Rik	NM_146068	1786	224008
2310008M10Rik	NM_025509	1825	66357
2310010M24Rik	NM_027990	2407	71897
2310011J03Rik	NM_025521	1919	66374
2310011J03Rik	NM_025521	4394	66374
2310014G06Rik	NM_001082975	1931	654795
2310016C08Rik	NM_023516	2062	69573
2310016E02Rik	NM_024460	1989	67695
2310016M24Rik	NM_183256	1664	66379
2310016M24Rik	NM_183256	2327	66379
2310021P13Rik	NM_027996	1839	268721
2310021P13Rik	NM_027996	2427	268721
2310022B05Rik	NM_175149	1693	69551
2310022B05Rik	NM_175149	2393	69551
2310022M17Rik	NM_001024919	1663	69556
2310022M17Rik	NM_001024919	2313	69556
2310026E23Rik	NM_026279	2340	67621
2310028H24Rik	NM_027993	1377	71901
2310028H24Rik	NM_027993	1865	71901
2310028N02Rik	NM_025864	2194	66950
2310030G06Rik	NM_025865	1874	66952
2310030N02Rik	NM_001085493	1924	76947
2310031A18Rik	NM_001081120	2041	69627
2310031A18Rik	NM_001081120	4803	69627
2310033E01Rik	NM_001037143	2013	641361
2310033E01Rik	NM_001037143	3326	641361
2310033K02Rik	NM_001080708	-2293	69553
2310033K02Rik	NM_001080708	-393	69553
2310033K02Rik	NM_001080708	1882	69553
2310035C23Rik	NM_173187	1600	227446
2310035C23Rik	NM_173187	2188	227446
2310036O22Rik	NM_026760	1994	68544
2310037I24Rik	NM_133714	1885	69612
2310038E17Rik	NM_001079865	2145	71903
2310038H17Rik	NM_025964	2058	67099
2310040C09Rik	NM_178618	1964	69640
2310042D19Rik	NM_172417	215	74183
2310044G17Rik	NM_173735	2395	217732
2310044H10Rik	NM_197991	2342	69683
2310045A20Rik	NM_172710	-1554	231238
2310045A20Rik	NM_172710	1384	231238
2310045A20Rik	NM_172710	2571	231238
2310046K01Rik	NM_027172	179	69698
2310046K01Rik	NM_027172	5629	69698
2310046O06Rik	NM_175273	2066	78323
2310047D13Rik	NM_027773	2105	116972
2310047M10Rik	NM_028005	1549	71923
2310047M10Rik	NM_028005	2211	71923
2310047M10Rik	NM_028005	6149	71923
2310047O13Rik	NM_024185	1638	66960
2310057J16Rik	NM_027171	2163	69697
2310057J16Rik	NM_027171	2851	69697
2310057M21Rik	NM_026655	1788	68277
2310057M21Rik	NM_026655	2438	68277
2310061C15Rik	NM_026844	2101	66531
2310061F22Rik	NM_153775	2208	66965
2310065K24Rik	NM_028221	1649	102122
2310065K24Rik	NM_028221	2549	102122
2310066E14Rik	NM_001081241	2047	75687
2310066E14Rik	NM_001081241	4647	75687
2310067B10Rik	NM_028014	2404	71947
2310073E15Rik	NM_001025587	-669	75692
2310073E15Rik	NM_001025587	356	75692
2310073E15Rik	NM_001025587	2019	75692
2310076L09Rik	NM_025874	1779	66968
2310076L09Rik	NM_001077348	2029	66968
2310076L09Rik	NM_025874	4729	66968
2310076L09Rik	NM_001077348	4979	66968
2310079F23Rik	NM_030208	1843	78890
2310079N02Rik	NM_025636	-1027	66566
2310079N02Rik	NM_025636	2185	66566
2400001E08Rik	NM_025605	2237	66508
2400003C14Rik	NM_028018	2043	71955
2400003C14Rik	NM_028018	5868	71955
2410001C21Rik	NM_025542	2035	66404
2410002I01Rik	NM_183137	1780	78777
2410002O22Rik	NM_025879	1679	66975
2410002O22Rik	NM_001093759	1679	66975
2410002O22Rik	NM_001093760	1679	66975
2410002O22Rik	NM_025879	2516	66975
2410002O22Rik	NM_001093759	2516	66975
2410002O22Rik	NM_001093760	2516	66975
2410004A20Rik	NM_025890	1921	66991
2410004A20Rik	NM_025890	3021	66991
2410004B18Rik	NM_025555	2092	66421
2410004L22Rik	NM_029621	1573	76478
2410004L22Rik	NM_029621	2498	76478
2410005O16Rik	NM_025476	2275	66302
2410008K03Rik	NM_028022	-1378	71962
2410008K03Rik	NM_028022	-16	71962
2410008K03Rik	NM_028022	2022	71962
2410014A08Rik	NM_175403	2590	109154
2410014A08Rik	NM_175403	5390	109154
2410015M20Rik	NM_153152	2331	224904
2410015N17Rik	NM_023203	1844	66422
2410016O06Rik	NM_023633	2255	71952
2410017P07Rik	NM_026643	1713	103268
2410017P07Rik	NM_026643	2576	103268
2410018C20Rik	NM_026423	1539	67873
2410018G20Rik	NM_029354	1097	72083
2410019A14Rik	NM_001081094	2204	229937
2410022L05Rik	NM_025556	1604	66423
2410022L05Rik	NM_025556	2229	66423
2410066E13Rik	NM_026629	-840	68235
2410066E13Rik	NM_026629	-303	68235
2410066E13Rik	NM_026629	2547	68235
2410081M15Rik	NM_028603	1153	73680
2410081M15Rik	NM_028603	1890	73680
2410091C18Rik	NM_028611	1988	73694
2410127E18Rik	NM_029742	1592	76788
2410127E18Rik	NM_029742	2304	76788
2410129H14Rik	NM_175245	1807	76789
2410129H14Rik	NM_175245	2382	76789
2410131K14Rik	NM_001081236	1627	76792
2410146L05Rik	NM_026480	1705	67968
2410166I05Rik	NM_029759	1185	76824
2410187C16Rik	NM_029734	2110	76773
2510002D24Rik	NM_001033164	2165	72307
2510003E04Rik	NM_028197	1620	72320
2510006D16Rik	NM_029748	2000	76799
2510009E07Rik	NM_001001881	2149	72190
2510027J23Rik	NM_025637	1949	66568
2510039O18Rik	NM_029841	-541	77034
2510049I19Rik	NM_026455	2172	67922
2600005O03Rik	NM_183089	2054	72107
2600009E05Rik	NM_029832	1769	77006
2600009E05Rik	NM_029832	5181	77006
2600010E01Rik	NM_175181	1448	72446
2600010E01Rik	NM_001083810	1448	72446
2600011E07Rik	NM_028113	-2010	72125
2600011E07Rik	NM_028113	2928	72125
2610002D18Rik	NM_001081099	-1438	69885
2610002D18Rik	NM_001081099	2212	69885
2610002M06Rik	NM_025921	1402	67028
2610002M06Rik	NM_025921	1914	67028
2610003J06Rik	NM_028101	5725	72106
2610008E11Rik	NM_001004362	1780	72128
2610018G03Rik	NM_133729	2475	70415
2610018I03Rik	NM_027394	1889	70348
2610018I03Rik	NM_027394	4677	70348
2610019A05Rik	NM_028126	1995	72149
2610019F03Rik	NM_173744	2035	72148
2610019F03Rik	NM_173744	4948	72148
2610019P18Rik	NM_178612	1525	66455
2610020H08Rik	NM_028129	2007	434234
2610020H08Rik	NM_001004187	1950	434234
2610021K21Rik	NM_030172	1823	78767
2610021K21Rik	NM_030172	3385	78767
2610024E20Rik	NM_146084	1748	225358
2610024E20Rik	NM_146084	2285	225358
2610024G14Rik	NM_019836	2114	56412
2610027L16Rik	NM_026403	83	67842
2610027L16Rik	NM_026403	1721	67842
2610028A01Rik	NM_028228	1952	72400
2610028H24Rik	NM_029816	1962	76964
2610028H24Rik	NM_029816	3612	76964
2610028H24Rik	NM_029816	5787	76964
2610030H06Rik	NM_001081356	1758	67048
2610030H06Rik	NM_001081356	2195	67048
2610034B18Rik	NM_027420	1862	70420
2610039C10Rik	NM_025642	2121	66578
2610044O15Rik	NM_153780	2252	72139
2610101N10Rik	NM_026476	1710	67958
2610109H07Rik	NM_027426	1730	70433
2610109H07Rik	NM_027426	2768	70433
2610200G18Rik	NM_025998	821	67149
2610200G18Rik	NM_025998	1621	67149
2610200G18Rik	NM_025998	2596	67149
2610203E10Rik	NM_183220	1917	329470
2610204K14Rik	NM_025997	2062	67148
2610204M08Rik	NM_198411	1131	70435
2610204M08Rik	NM_198411	2381	70435
2610206B13Rik	NM_026047	1904	72486
2610207I05Rik	NM_001031814	2461	233789
2610209A20Rik	NM_026010	-1686	67164
2610209A20Rik	NM_026010	2139	67164
2610209M04Rik	NM_025665	2015	66618
2610209M04Rik	NM_025665	2852	66618
2610301F02Rik	NM_001025576	1658	545428
2610301F02Rik	NM_001025576	3233	545428
2610304G08Rik	NM_027434	1783	70470
2610318N02Rik	NM_183287	2051	70458
2610510H03Rik	NM_026620	2088	68215
2610524H06Rik	NM_181075	1873	330173
2610524H06Rik	NM_181075	4910	330173
2610528E23Rik	NM_025599	1782	66497
2610528E23Rik	NM_025599	2532	66497
2610528J11Rik	NM_025572	421	66451
2610528K11Rik	NM_175184	859	72543
2610528K11Rik	NM_175184	1946	72543
2610529C04Rik	NM_025952	1737	67075
2700007P21Rik	NM_173750	5839	212772
2700007P21Rik	NM_001025102	1833	212772
2700019D07Rik	NM_028287	1919	72580
2700038C09Rik	NM_025598	1990	66496
2700038N03Rik	NM_027356	2091	70240
2700049P18Rik	NM_175382	947	108900
2700049P18Rik	NM_175382	2147	108900
2700050L05Rik	NM_178115	1618	214764
2700050L05Rik	NM_178115	2268	214764
2700060E02Rik	NM_026528	1530	68045
2700062C07Rik	NM_026529	-1509	68046
2700078E11Rik	NM_030197	1811	78832
2700078K21Rik	NM_028308	1423	101513
2700078K21Rik	NM_028308	2336	101513
2700081O15Rik	NM_175381	1136	108899
2700081O15Rik	NM_175381	1773	108899
2700097O09Rik	NM_028314	2053	72658
2810002G02Rik	NM_027323	2377	70118
2810002I04Rik	NM_172414	2247	72350
2810002O09Rik	NM_175179	1796	72345
2810003C17Rik	NM_145144	2365	108897
2810004N23Rik	NM_025615	2071	66523
2810008M24Rik	NM_001048250	2008	75616
2810021B07Rik	NM_025479	1166	66308
2810021B07Rik	NM_025479	1816	66308
2810021J22Rik	NM_172403	2159	69944
2810022L02Rik	NM_144882	1558	67198
2810022L02Rik	NM_144882	2746	67198
2810030E01Rik	NM_028317	674	72668
2810030E01Rik	NM_028317	1661	72668
2810046L04Rik	NM_173382	1324	212127
2810048G17Rik	NM_133746	-522	72691
2810048G17Rik	NM_133746	1928	72691
2810048G17Rik	NM_133746	4991	72691
2810055F11Rik	NM_026038	1637	67217
2810403A07Rik	NM_028814	2260	74200
2810405K02Rik	NM_025582	-1927	66469
2810405K02Rik	NM_025582	1835	66469
2810408M09Rik	NM_001007581	2311	381406
2810410C14Rik	NM_175471	-1260	230582
2810417H13Rik	NM_026515	2146	68026
2810422O20Rik	NM_027279	1812	69962
2810428I15Rik	NM_025577	-1276	66462
2810428I15Rik	NM_025577	5874	66462
2810432D09Rik	NM_027278	2001	69961
2810432L12Rik	NM_025944	1445	67063
2810433K01Rik	NM_025581	1365	66468
2810433K01Rik	NM_025581	1815	66468
2810439F02Rik	NM_028341	1896	72747
2810439F02Rik	NM_028341	2634	72747
2810441K11Rik	NM_026798	1572	68642
2810451A06Rik	NM_176835	-114	72778
2810451A06Rik	NM_176835	836	72778
2810451A06Rik	NM_176835	1948	72778
2810451A06Rik	NM_176835	4023	72778
2810452K22Rik	NM_026048	1670	67236
2810452K22Rik	NM_026048	2445	67236
2810453I06Rik	NM_133703	2402	67238
2810453I06Rik	NM_026050	2402	67238
2810457I06Rik	NM_176860	1598	72828
2810474O19Rik	NM_026054	2252	67246
2810485I05Rik	NM_176836	917	72826
2810485I05Rik	NM_176836	2442	72826
2810487A22Rik	NM_001080941	1784	72807
2900002H16Rik	NM_021430	1862	75695
2900006K08Rik	NM_028377	1583	72873
2900006K08Rik	NM_028377	2108	72873
2900009I07Rik	NM_026520	1611	68034
2900009I07Rik	NM_026520	2236	68034
2900010J23Rik	NM_175190	1812	72931
2900010M23Rik	NM_026063	1889	67267
2900011O08Rik	NM_144518	2371	67254
2900024C23Rik	NM_026062	1454	67266
2900024C23Rik	NM_026062	2341	67266
2900024O10Rik	NM_028372	1997	72852
2900026A02Rik	NM_172884	1742	243219
2900042B11Rik	NM_028394	1387	72938
2900042B11Rik	NM_028394	1937	72938
2900064A13Rik	NM_133749	2056	73024
2900083I11Rik	NM_021403	2537	58212
2900083I11Rik	NM_021403	4612	58212
2900092E17Rik	NM_030240	1534	67278
3000004C01Rik	NM_197959	1924	70218
3100004P22Rik	NM_133693	1503	68035
3110001A13Rik	NM_025626	2196	66540
3110001A13Rik	NM_025626	2533	66540
3110001D03Rik	NM_025849	1847	66928
3110001I22Rik	NM_025653	-2087	66598
3110001I22Rik	NM_025653	2250	66598
3110003A17Rik	NM_028440	1604	73112
3110003A22Rik	NM_026534	2086	68053
3110004L20Rik	NM_001033167	1011	73102
3110004L20Rik	NM_001033167	2536	73102
3110005G23Rik	NM_028427	-2071	73067
3110005G23Rik	NM_028427	2354	73067
3110009E18Rik	NM_028439	1662	73103
3110031B13Rik	NM_026075	1494	67288
3110031B13Rik	NM_026075	2069	67288
3110032G18Rik	NM_028443	2256	73121
3110035E14Rik	NM_178399	2315	76982
3110037I16Rik	NM_028457	1965	73172
3110043O21Rik	NM_001081343	1821	73205
3110045G13Rik	NM_152799	-1775	73182
3110045G13Rik	NM_028460	-1775	73182
3110045G13Rik	NM_001032414	-1775	73182
3110045G13Rik	NM_001032413	-1775	73182
3110045G13Rik	NM_152799	475	73182
3110045G13Rik	NM_028460	475	73182
3110045G13Rik	NM_001032414	475	73182
3110045G13Rik	NM_001032413	475	73182
3110045G13Rik	NM_152799	1925	73182
3110045G13Rik	NM_028460	1925	73182
3110045G13Rik	NM_001032414	1925	73182
3110045G13Rik	NM_001032413	1925	73182
3110045G13Rik	NM_152799	5162	73182
3110045G13Rik	NM_028460	5162	73182
3110045G13Rik	NM_001032414	5162	73182
3110045G13Rik	NM_001032413	5162	73182
3110048E14Rik	NM_177067	-929	73225
3110048E14Rik	NM_133750	-929	73225
3110048E14Rik	NM_177067	1646	73225
3110048E14Rik	NM_133750	1646	73225
3110048E14Rik	NM_177067	2246	73225
3110048E14Rik	NM_133750	2246	73225
3110049J23Rik	NM_026085	1628	67307
3110056O03Rik	NM_175195	2118	73218
3110057O12Rik	NM_026622	2252	269423
3110062M04Rik	NM_199145	2060	78412
3110062M04Rik	NM_199145	3560	78412
3110062M04Rik	NM_199145	4047	78412
3300001A09Rik	NM_001081314	3282	75697
3300001P08Rik	NM_026313	2325	67684
3300002I08Rik	NM_027017	1999	69277
3321401G04Rik	NM_029930	1542	77574
3322402L07Rik	NM_023727	-653	74023
3322402L07Rik	NM_023727	247	74023
3322402L07Rik	NM_023727	5559	74023
3632451O06Rik	NM_026142	1970	67419
3830402I07Rik	NM_001001187	1813	408068
3830406C13Rik	NM_146051	2265	218734
3830406C13Rik	NM_178141	2265	218734
3830408D24Rik	NM_027511	2443	100039781
3830408D24Rik	NM_027511	5556	100039781
3930401K13Rik	NM_001079814	1684	74022
3930401K13Rik	NM_028720	1684	74022
3930401K13Rik	NM_001079814	2347	74022
3930401K13Rik	NM_028720	2347	74022
4121402D02Rik	NM_028722	843	74026
4121402D02Rik	NM_028722	1193	74026
4430402I18Rik	NM_198651	2106	381218
4432412L15Rik	NM_028877	1978	74337
4631416L12Rik	NM_001081295	2727	622434
4631426E05Rik	NM_025712	2110	66696
4631426J05Rik	NM_029935	1237	77590
4631427C17Rik	NM_021414	2383	74340
4632404H22Rik	NM_030167	1730	78755
4632411B12Rik	NM_172652	1449	226976
4632411B12Rik	NM_172652	2161	226976
4632411J06Rik	NM_175279	2650	78748
4632412N22Rik	NM_177087	1000	320159
4632412N22Rik	NM_177087	1700	320159
4632412N22Rik	NM_177087	3012	320159
4632412N22Rik	NM_177087	3937	320159
4632412N22Rik	NM_177087	4612	320159
4632412N22Rik	NM_177087	5737	320159
4632415K11Rik	NM_028883	496	74347
4632415K11Rik	NM_028883	2021	74347
4632417K18Rik	NM_026640	1811	107373
4632417N05Rik	NM_028725	-2028	74032
4632417N05Rik	NM_028725	4035	74032
4632419K20Rik	NM_199009	1619	74349
4632428N05Rik	NM_028732	4377	74048
4732415M23Rik	NM_177279	1618	320869
4732415M23Rik	NM_177279	2443	320869
4732418C07Rik	NM_172698	1835	230648
4732418C07Rik	NM_172698	2635	230648
4732435N03Rik	NM_172753	1830	234356
4732456N10Rik	NM_177717	2019	239673
4732456N10Rik	NM_177717	4144	239673
4732466D17Rik	NM_178079	2104	212933
4732471D19Rik	NM_176987	1660	319719
4732471D19Rik	NM_176987	2110	319719
4732471D19Rik	NM_176987	2485	319719
4732473B16Rik	NM_175307	2253	100342
4732479N06Rik	NM_172540	2964	215201
4732496O08Rik	NM_172877	2034	242736
4732496O08Rik	NM_172877	2547	242736
4831426I19Rik	NM_001042699	-2100	212073
4831426I19Rik	NM_001042699	2650	212073
4831426I19Rik	NM_172500	1656	212073
4833409A17Rik	NM_029011	-1165	74580
4833409A17Rik	NM_029011	1797	74580
4833418A01Rik	NM_198005	1987	75763
4833420G17Rik	NM_026127	2110	67392
4833422F24Rik	NM_029021	-332	74614
4833422F24Rik	NM_029021	3531	74614
4833424O15Rik	NM_029425	1697	75769
4833424O15Rik	NM_029425	2434	75769
4833426J09Rik	NM_001024606	2208	382051
4833426J09Rik	NM_001024606	4508	382051
4833427G06Rik	NM_177702	1842	235345
4833427G06Rik	NM_177702	3454	235345
4833427G06Rik	NM_177702	4192	235345
4833436C18Rik	NM_177377	-1631	329831
4833436C18Rik	NM_177377	-1069	329831
4833436C18Rik	NM_177377	-519	329831
4833436C18Rik	NM_177377	431	329831
4833436C18Rik	NM_177377	1169	329831
4833439L19Rik	NM_133797	1682	97820
4833446K15Rik	NM_001081328	1507	78923
4833446K15Rik	NM_001081328	1869	78923
4833446K15Rik	NM_001081328	2382	78923
4833446K15Rik	NM_001081328	3119	78923
4921505C17Rik	NM_030168	1307	78757
4921506J03Rik	NM_001033474	1743	382423
4921507P07Rik	NM_027564	1948	70821
4921507P07Rik	NM_027564	4011	70821
4921510H08Rik	NM_025724	2520	66716
4921513D23Rik	NM_001081154	1758	223989
4921515J06Rik	NM_025723	2049	66715
4921515J06Rik	NM_001078646	1576	66715
4921517D21Rik	NM_026338	676	67722
4921517D21Rik	NM_026338	5101	67722
4921517N04Rik	NM_029773	1738	76857
4921523A10Rik	NM_173449	5599	110332
4921524J17Rik	NM_025722	1722	66714
4921524J17Rik	NM_025722	4072	66714
4921526F01Rik	NM_001001492	1561	385668
4921528I01Rik	NM_027616	2003	70950
4921530G04Rik	NM_027622	1634	70956
4921533L14Rik	NM_026604	1545	68187
4921533L14Rik	NM_026604	2370	68187
4921536K21Rik	NM_026150	1883	67430
4921536K21Rik	NM_026150	4171	67430
4921537P18Rik	NM_026256	1946	70952
4921537P18Rik	NM_026256	2471	70952
4921537P18Rik	NM_026256	4559	70952
4922501C03Rik	NM_199316	1770	382090
4922503N01Rik	NM_153392	1521	230603
4922505E12Rik	NM_001033547	1076	433386
4922505E12Rik	NM_001033547	2376	433386
4922505G16Rik	NM_001039557	1740	629499
4930401F20Rik	NM_172895	1865	243822
4930402E16Rik	NM_198308	1468	319518
4930402H24Rik	NM_029432	1866	228602
4930403C10Rik	NM_001033170	-1402	73813
4930404H21Rik	NM_028654	3614	73808
4930404N11Rik	NM_001014836	135	432479
4930408O21Rik	NM_001040137	-1027	67983
4930408O21Rik	NM_001040136	-1120	67983
4930408O21Rik	NM_001040137	98	67983
4930408O21Rik	NM_001040136	5	67983
4930412F15Rik	NM_175517	2981	242408
4930417G10Rik	NM_029107	-1564	74855
4930417G10Rik	NM_029107	1836	74855
4930418G15Rik	NM_027033	1939	69312
4930418G15Rik	NM_145692	1949	69312
4930420K17Rik	NM_001081029	1776	652925
4930420K17Rik	NM_001081029	2739	652925
4930424G05Rik	NM_026251	2250	67578
4930425N13Rik	NM_178388	1292	73893
4930430F08Rik	NM_175128	1819	68281
4930431L04Rik	NM_175032	3138	270049
4930432H15Rik	NM_028671	-1897	73866
4930432K21Rik	NM_029045	1964	74666
4930434E21Rik	NM_029440	1622	381693
4930434E21Rik	NM_029440	3422	381693
4930444A02Rik	NM_029037	-1818	74653
4930444A02Rik	NM_029037	1994	74653
4930444A02Rik	NM_029037	5169	74653
4930451C15Rik	NM_029053	-178	74685
4930451C15Rik	NM_029053	2510	74685
4930451I11Rik	NM_183131	-348	78118
4930451I11Rik	NM_183131	715	78118
4930451I11Rik	NM_183131	1152	78118
4930452B06Rik	NM_028934	1683	74430
4930453N24Rik	NM_026273	1960	67609
4930455C21Rik	NM_024273	2015	76916
4930455F23Rik	NM_029115	2147	74895
4930471M23Rik	NM_175675	2051	74919
4930473A06Rik	NM_001081012	1627	320226
4930473A06Rik	NM_001081012	2189	320226
4930481F22Rik	NM_001048145	-2562	668110
4930481F22Rik	NM_029139	-2562	668110
4930486G11Rik	NM_175213	2137	75033
4930488E11Rik	NM_207267	1749	399591
4930500O05Rik	NM_001085508	2870	242409
4930500O09Rik	NM_001081096	1055	75811
4930500O09Rik	NM_001081096	5505	75811
4930503B20Rik	NM_029144	3306	75015
4930503L19Rik	NM_172967	1453	269033
4930503L19Rik	NM_172967	2128	269033
4930504E06Rik	NM_133858	581	75007
4930504E06Rik	NM_133858	2294	75007
4930505A04Rik	NM_001100394	2183	75087
4930506M07Rik	NM_175172	1628	71653
4930511H11Rik	NM_030025	2249	78016
4930511J11Rik	NM_029070	1571	74720
4930517K23Rik	NM_207275	-250	403171
4930517K23Rik	NM_001044750	-250	403171
4930517K23Rik	NM_207275	5025	403171
4930517K23Rik	NM_001044750	5025	403171
4930519G04Rik	NM_026263	-147	67593
4930524B15Rik	NM_026262	2243	67592
4930526D03Rik	NM_199023	640	277496
4930529M08Rik	NM_175280	1881	78774
4930534B04Rik	NM_181815	1738	75216
4930544G21Rik	NM_172430	1962	77629
4930547N16Rik	NM_029249	1989	75317
4930549C01Rik	NM_026300	-1151	67663
4930549C01Rik	NM_026300	1961	67663
4930555I21Rik	NM_030189	599	78806
4930555I21Rik	NM_030189	2124	78806
4930558O21Rik	NM_026668	4497	68307
4930562D19Rik	NM_177616	2041	216516
4930563D23Rik	NM_029252	526	75328
4930566A11Rik	NM_029468	1125	75871
4930566A11Rik	NM_029468	2263	75871
4930570C03Rik	NM_026353	-8	67739
4930570C03Rik	NM_026353	555	67739
4930570C03Rik	NM_026353	2392	67739
4930572J05Rik	NM_198607	2224	223626
4930572J05Rik	NM_198607	4399	223626
4930573I19Rik	NM_001081057	1552	104859
4930573I19Rik	NM_001081057	2327	104859
4930578N16Rik	NM_001077684	2094	75051
4930579E17Rik	NM_178629	2345	75847
4930579J09Rik	NM_133689	1063	67752
4930583H14Rik	NM_026358	1331	67749
4930583H14Rik	NM_026358	2006	67749
4930589M24Rik	NM_001081428	1735	75906
4930589M24Rik	NM_001081428	2597	75906
4931406I20Rik	NM_025739	-1558	66743
4931406I20Rik	NM_025739	-245	66743
4931406I20Rik	NM_025739	1730	66743
4931407G18Rik	NM_027631	5312	70977
4931408A02Rik	NM_027627	2059	70967
4931409K22Rik	NM_177676	-1987	231045
4931409K22Rik	NM_177676	-1425	231045
4931409K22Rik	NM_177676	-712	231045
4931409K22Rik	NM_177676	1913	231045
4931414P19Rik	NM_028890	2267	74359
4931417G12Rik	NM_027633	1816	70979
4931417G12Rik	NM_027633	6153	70979
4931428F04Rik	NM_028888	-1878	74356
4931428F04Rik	NM_028888	2622	74356
4931428F04Rik	NM_028888	5772	74356
4931429I11Rik	NM_001081121	1717	70989
4931429I11Rik	NM_001081121	3730	70989
4931432M23Rik	NM_027640	328	70993
4931432M23Rik	NM_027640	1828	70993
4931432M23Rik	NM_027640	5153	70993
4931440B09Rik	NM_027644	1652	71003
4931440F15Rik	NM_176829	882	216622
4932409I22Rik	NM_198614	574	237397
4932411G14Rik	NM_177711	-1813	238663
4932411G14Rik	NM_177711	1612	238663
4932413O14Rik	NM_177230	1834	320696
4932417I16Rik	NM_001033321	1621	234740
4932418E24Rik	NM_177841	-1365	329366
4932418E24Rik	NM_177841	923	329366
4932431H17Rik	NM_001081262	1633	545527
4932432K03Rik	NM_144535	2031	74385
4932438H23Rik	NM_028905	1935	74387
4932442K08Rik	NM_024203	1978	67544
4933400C05Rik	NM_177801	1716	328019
4933402P03Rik	NM_175368	770	108803
4933403G14Rik	NM_028908	1620	74393
4933404M02Rik	NM_025744	2462	66748
4933406E20Rik	NM_028944	1594	74443
4933407H18Rik	NM_001081101	2143	71101
4933407N01Rik	NM_025745	1844	66753
4933407N01Rik	NM_025745	2406	66753
4933407P14Rik	NM_001082535	2272	237958
4933407P14Rik	NM_001082535	3472	237958
4933407P14Rik	NM_001082535	4735	237958
4933411G11Rik	NM_177880	1667	330228
4933421E11Rik	NM_001039478	2033	321000
4933421E11Rik	NM_028081	2388	321000
4933421E11Rik	NM_001039488	2388	321000
4933421I07Rik	NM_027702	1912	71162
4933424B01Rik	NM_138757	1905	71177
4933425L06Rik	NM_025751	1899	66763
4933425O20Rik	NM_025753	2493	66766
4933426K21Rik	NM_027664	2627	108653
4933426M11Rik	NM_178682	1369	217684
4933427D06Rik	NM_175017	1804	232217
4933427D06Rik	NM_175017	5817	232217
4933427D14Rik	NM_028963	6152	74477
4933428G09Rik	NM_025755	1982	66768
4933428G20Rik	NM_021493	1627	58996
4933429F08Rik	NM_177828	1247	328967
4933429F08Rik	NM_177828	1972	328967
4933433P14Rik	NM_178613	1839	66787
4933434E20Rik	NM_025762	2199	99650
4933434E20Rik	NM_027500	2199	99650
4933434I06Rik	NM_027728	2508	71233
4933434I20Rik	NM_026233	1917	67555
4933439F18Rik	NM_025757	1941	66771
5031414D18Rik	NM_198642	2379	271221
5033411D12Rik	NM_138654	1813	192136
5033411D12Rik	NM_138654	2463	192136
5033414D02Rik	NM_026362	1951	67759
5033414K04Rik	NM_001003948	1730	98496
5033414K04Rik	NM_001003948	2217	98496
5133400G04Rik	NM_027733	1685	71242
5133400G04Rik	NM_029485	1685	71242
5133401N09Rik	NM_001048060	-1959	75731
5133401N09Rik	NM_198004	-1959	75731
5133401N09Rik	NM_001048060	2091	75731
5133401N09Rik	NM_198004	2091	75731
5230400G24Rik	NM_029409	2145	75734
5330417C22Rik	NM_001033304	2085	229722
5330417C22Rik	NM_001033304	3047	229722
5330421F07Rik	NM_175272	1529	78286
5330421F07Rik	NM_175272	2479	78286
5330421F07Rik	NM_175272	3592	78286
5330421F07Rik	NM_175272	6254	78286
5330431N19Rik	NM_172639	1896	226162
5430407P10Rik	NM_144883	1681	227545
5430407P10Rik	NM_144883	4806	227545
5430407P10Rik	NM_144883	5519	227545
5430421N21Rik	NM_010667	2467	16679
5430432M24Rik	NM_028666	-1498	73847
5430432M24Rik	NM_028666	1865	73847
5430432M24Rik	NM_146127	1745	73847
5430435G22Rik	NM_145509	1991	226421
5430437P03Rik	NM_026636	-91	68251
5430437P03Rik	NM_026636	1934	68251
5530400B04Rik	NM_027788	-1253	71405
5530400B04Rik	NM_027788	897	71405
5530400B04Rik	NM_027788	1860	71405
5630401D24Rik	NM_144877	1974	71449
5730403B10Rik	NM_025670	2040	66626
5730403M16Rik	NM_172738	1800	232853
5730409E04Rik	NM_001013755	-1810	230757
5730409E04Rik	NM_001013755	2053	230757
5730409E04Rik	NM_001013755	4290	230757
5730410E15Rik	NM_178765	-1629	319613
5730410E15Rik	NM_178765	2546	319613
5730410E15Rik	NM_176998	1666	319613
5730410E15Rik	NM_001032727	1666	319613
5730410I19Rik	NM_025666	1666	66622
5730410I19Rik	NM_025666	2116	66622
5730419I09Rik	NM_029081	1773	74741
5730427N09Rik	NM_021552	2019	59050
5730437N04Rik	NM_027457	1977	70544
5730437N04Rik	NM_027457	2627	70544
5730442P18Rik	NM_183288	-1456	70559
5730442P18Rik	NM_183288	-969	70559
5730449L18Rik	NM_025677	1763	66637
5730455P16Rik	NM_027472	1770	70591
5730455P16Rik	NM_027472	2308	70591
5730469M10Rik	NM_027464	1886	70564
5730472N09Rik	NM_175392	2171	108958
5730494M16Rik	NM_001004361	1484	66648
5730494M16Rik	NM_001004361	2409	66648
5730507A09Rik	NM_183087	1411	70638
5730507A09Rik	NM_183087	2273	70638
5730508B09Rik	NM_027482	1521	70617
5730528L13Rik	NM_028137	1542	66665
5730528L13Rik	NM_028137	2367	66665
5730536A07Rik	NM_026635	-67	68250
5730536A07Rik	NM_026635	2270	68250
5730557B15Rik	NM_027496	-177	67434
5730557B15Rik	NM_026153	-177	67434
5730557B15Rik	NM_027496	1186	67434
5730557B15Rik	NM_026153	1186	67434
5730557B15Rik	NM_027496	3536	67434
5730557B15Rik	NM_026153	3536	67434
5730559C18Rik	NM_028872	2118	67313
5730590G19Rik	NM_029835	1644	77011
5730590G19Rik	NM_029835	2194	77011
5730593F17Rik	NM_172543	2444	215512
5730596K20Rik	NM_146091	2173	109168
5830403L16Rik	NM_178243	1200	240817
5830404H04Rik	NM_174847	1844	207781
5830406J20Rik	NM_175204	2241	73902
5830416A07Rik	NM_001029994	2097	76014
5830416A07Rik	NM_001029993	2097	76014
5830434P21Rik	NM_172661	1645	227723
5830457O10Rik	NM_145412	2244	214987
5830467P10Rik	NM_198029	1465	241639
5830472M02Rik	NM_181734	2313	76080
5830472M02Rik	NM_029512	2313	76080
5830482F20Rik	NM_177158	-2000	320435
5830483C08Rik	NM_177331	1919	209334
5830483C08Rik	NM_177331	2457	209334
5930434B04Rik	NM_029862	-1195	381356
5930434B04Rik	NM_029862	-145	381356
5930434B04Rik	NM_029862	655	381356
5930434B04Rik	NM_029862	1567	381356
5930434B04Rik	NM_029862	2342	381356
6030405A18Rik	NM_177854	1703	329641
6030408C04Rik	NM_001015099	2184	217558
6030419C18Rik	NM_176921	1303	319477
6030419C18Rik	NM_176921	2016	319477
6030419C18Rik	NM_176921	2666	319477
6030419C18Rik	NM_176921	3528	319477
6030443O07Rik	NM_001081225	2179	226151
6030446N20Rik	NM_178801	1850	338363
6030446N20Rik	NM_178801	4163	338363
6030458C11Rik	NM_029998	1788	77877
6030458C11Rik	NM_029998	2388	77877
6030490I01Rik	NM_177359	1819	240064
6230409E13Rik	NM_175234	2415	76132
6230410P16Rik	NM_174846	356	235582
6230410P16Rik	NM_001039586	356	235582
6230410P16Rik	NM_174846	1406	235582
6230410P16Rik	NM_001039586	1406	235582
6230410P16Rik	NM_174846	3868	235582
6230410P16Rik	NM_001039586	3868	235582
6230416J20Rik	NM_173400	1736	230376
6230427J02Rik	NM_026597	-985	68176
6230427J02Rik	NM_026597	-372	68176
6230427J02Rik	NM_026597	1540	68176
6330403A02Rik	NM_001081227	-823	381310
6330403A02Rik	NM_001081227	1377	381310
6330403A02Rik	NM_001081227	2190	381310
6330403K07Rik	NM_134022	918	103712
6330403K07Rik	NM_134022	1606	103712
6330406I15Rik	NM_027519	2045	70717
6330407G11Rik	NM_023423	1845	68050
6330407J23Rik	NM_026138	2124	67412
6330407J23Rik	NM_026138	4824	67412
6330407J23Rik	NM_026138	5486	67412
6330408A02Rik	NM_177312	1780	321008
6330409N04Rik	NM_025697	1602	66674
6330409N04Rik	NM_025697	2389	66674
6330416G13Rik	NM_144905	544	230279
6330416G13Rik	NM_144905	1157	230279
6330416L07Rik	NM_176962	2145	319615
6330439K17Rik	NM_172859	2128	241688
6330442E10Rik	NM_178745	1436	268567
6330442E10Rik	NM_178745	2198	268567
6330500D04Rik	NM_001080381	2234	193385
6330500D04Rik	NM_029679	2234	193385
6330503C03Rik	NM_029528	1098	76156
6330503C03Rik	NM_029528	1511	76156
6330503C03Rik	NM_029528	2348	76156
6330503K22Rik	NM_182995	2188	101565
6330505N24Rik	NM_001033301	1676	229474
6330512M04Rik	NM_177265	1373	320802
6330514A18Rik	NM_183152	2084	216166
6330527O06Rik	NM_029530	3525	76161
6330569M22Rik	NM_153563	1622	229707
6330577E15Rik	NM_026377	1467	67788
6330577E15Rik	NM_026377	2117	67788
6330578E17Rik	NM_198006	2014	76178
6332401O19Rik	NM_177013	1750	319832
6430502M16Rik	NM_175455	2102	218440
6430502M16Rik	NM_175455	3002	218440
6430517E21Rik	NM_207583	1846	240843
6430526N21Rik	NM_001033383	-427	319748
6430527G18Rik	NM_145836	1773	238330
6430537H07Rik	NM_178689	2061	226265
6430548M08Rik	NM_172286	1586	234797
6430548M08Rik	NM_172286	2474	234797
6430550H21Rik	NM_172930	1717	245386
6430571L13Rik	NM_175486	-258	235599
6430571L13Rik	NM_175486	2092	235599
6430571L13Rik	NM_175486	3730	235599
6430571L13Rik	NM_175486	5492	235599
6430598A04Rik	NM_175521	3049	243300
6430604K15Rik	NM_175560	1886	269997
6430706D22Rik	NM_198652	1821	381280
6530401C20Rik	NM_173405	2057	231842
6530401C20Rik	NM_173405	4182	231842
6530401N04Rik	NM_029545	1787	328092
6530403A03Rik	NM_026382	2143	67797
6530418L21Rik	NM_175398	2146	109050
6620401K05Rik	NM_172774	1912	235610
6720456B07Rik	NM_133937	2097	101314
6720456H20Rik	NM_172600	1849	218989
6720458F09Rik	NM_177374	72	328162
6720458F09Rik	NM_001099793	72	328162
6720458F09Rik	NM_001099792	72	328162
6720460F02Rik	NM_144526	1984	109212
6720463M24Rik	NM_175265	1567	77744
6720463M24Rik	NM_175265	2142	77744
6720467C03Rik	NM_026558	1675	68099
6820408C15Rik	NM_177656	1303	228778
6820424L24Rik	NM_001081144	1472	100515
6820424L24Rik	NM_001081144	2160	100515
7420416P09Rik	NM_001033776	805	432677
7420416P09Rik	NM_001033776	1505	432677
7420426K07Rik	NM_001033983	2363	546157
7530404M11Rik	NM_183224	-2028	329731
7530404M11Rik	NM_183224	1822	329731
7530404M11Rik	NM_183224	5935	329731
8030451F13Rik	NM_175418	2003	109272
8030451F13Rik	NM_175418	3640	109272
8030451K01Rik	NM_172501	1882	212114
8030462N17Rik	NM_178670	2463	212163
8230402K04Rik	NM_177755	401	268807
8230402K04Rik	NM_177755	2201	268807
8430408G22Rik	NM_145980	-914	213393
8430408G22Rik	NM_145980	1186	213393
8430408G22Rik	NM_145980	1924	213393
8430408G22Rik	NM_145980	3349	213393
8430410A17Rik	NM_173737	2393	232210
8430415E04Rik	NM_028980	2463	74521
8430416H19Rik	NM_198636	1880	380660
8430419L09Rik	NM_028982	2171	74525
8430426H19Rik	NM_178875	1965	71508
8430427H17Rik	NM_001001986	2885	329540
9030205A07Rik	NM_001081017	2157	217843
9030224M15Rik	NM_177793	2263	327747
9030418K01Rik	NM_001081289	1274	71532
9030418K01Rik	NM_001081289	2274	71532
9030425E11Rik	NM_133733	2304	71566
9030425E11Rik	NM_133733	3229	71566
9030611O19Rik	NM_027828	2055	104943
9030611O19Rik	NM_027828	3068	104943
9030617O03Rik	NM_145448	1793	217830
9030617O03Rik	NM_145448	2630	217830
9030617O03Rik	NM_145448	4093	217830
9030624J02Rik	NM_027815	2003	71517
9030624J02Rik	NM_027815	2616	71517
9030625A04Rik	NM_172488	1763	210808
9030625A04Rik	NM_172488	2238	210808
9130005N14Rik	NM_026667	1474	68303
9130005N14Rik	NM_026667	2212	68303
9130008F23Rik	NM_027834	1693	71583
9130011E15Rik	NM_198296	1709	71617
9130011J15Rik	NM_172396	2078	66818
9130011J15Rik	NM_172396	3353	66818
9130017C17Rik	NM_027840	1410	71607
9130017C17Rik	NM_027840	3535	71607
9130017C17Rik	NM_027840	5298	71607
9130017N09Rik	NM_030218	785	78906
9130017N09Rik	NM_030218	1597	78906
9130017N09Rik	NM_030218	3510	78906
9130019O22Rik	NM_030226	1895	78921
9130023D20Rik	NM_178746	2114	268706
9130206N08Rik	NM_001034895	-1157	103406
9130206N08Rik	NM_001034895	-582	103406
9130211I03Rik	NM_030060	1608	381319
9130211I03Rik	NM_030060	2108	381319
9130213B05Rik	NM_145562	2387	231440
9130221D24Rik	NM_029953	3897	77669
9130227C08Rik	NM_027143	-305	219094
9130227C08Rik	NM_027143	1957	219094
9130401M01Rik	NM_029418	1838	75758
9130404D08Rik	NM_028993	2142	74549
9130404D14Rik	NM_146119	1734	227737
9130404D14Rik	NM_146119	2434	227737
9130404D14Rik	NM_146119	3122	227737
9130404D14Rik	NM_146119	4547	227737
9130409I23Rik	NM_001033819	-617	619326
9230110C19Rik	NM_199017	1814	234912
9330128J19Rik	NM_001042714	935	271144
9330128J19Rik	NM_001042714	1897	271144
9330134C04Rik	NM_001013608	1660	76251
9330158F14Rik	NM_177074	-1133	320106
9330182L06Rik	NM_172706	2220	231014
9430015G10Rik	NM_145557	1594	230996
9430015G10Rik	NM_145557	2194	230996
9430016H08Rik	NM_001081181	2046	68115
9430020K01Rik	NM_001081963	2224	240185
9430020K01Rik	NM_001081963	2661	240185
9430023L20Rik	NM_026566	194	68118
9430028L06Rik	NM_001039485	1488	n/a
9430067K14Rik	NM_001039493	1752	241075
9430069J07Rik	NM_213727	1525	211383
9530003J23Rik	NM_029906	-1687	77397
9530003J23Rik	NM_029906	-612	77397
9530008L14Rik	NM_175417	2193	109254
9530015I07Rik	NM_001033813	2191	619310
9530058B02Rik	NM_026633	-1808	68241
9530058B02Rik	NM_026633	1704	68241
9530066K23Rik	NM_172524	1939	214112
9530068E07Rik	NM_153117	2208	213673
9530096D07Rik	NM_001081651	354	242681
9530096D07Rik	NM_001081651	1441	242681
9630025I21Rik	NM_001076791	1836	408067
9630031F12Rik	NM_021416	1910	58227
9630033F20Rik	NM_177003	1967	319801
9630041N07Rik	NM_173387	1846	214779
9630058J23Rik	NM_146105	1603	226744
9630058J23Rik	NM_146105	2166	226744
9630058J23Rik	NM_146105	3903	226744
9830130M13Rik	NM_177713	-1180	238875
9830134C10Rik	NM_001002786	2200	442827
9830134C10Rik	NM_001002786	3100	442827
9830134C10Rik	NM_001002786	6675	442827
9830169C18Rik	NM_172581	2179	217705
9930012K11Rik	NM_001004155	2028	268759
9930013L23Rik	NM_030728	1035	80982
9930013L23Rik	NM_030728	1872	80982
9930021D14Rik	NM_175682	-1166	319259
9930021J03Rik	NM_172836	1401	240613
9930039A11Rik	NM_177060	1971	320040
9930039A11Rik	NM_177060	6158	320040
9930104L06Rik	NM_177573	1584	194268
A030007L17Rik	NM_026637	2076	n/a
A130010J15Rik	NM_181048	1905	319266
A130022J15Rik	NM_175313	1685	101351
A130042E20Rik	NM_172550	1741	216119
A130092J06Rik	NM_175511	1000	241303
A130092J06Rik	NM_175511	1875	241303
A130092J06Rik	NM_175511	2937	241303
A1bg	NM_001081067	-175	117586
A230046K03Rik	NM_001033375	1777	319277
A230046K03Rik	NM_001033375	2352	319277
A230050P20Rik	NM_175687	2390	319278
A230051G13Rik	NM_173785	-2732	216792
A230051G13Rik	NM_173785	1981	216792
A230054D04Rik	NM_001081422	2158	665775
A230062G08Rik	NM_173765	2186	231326
A230067G21Rik	NM_001033348	1722	241694
A230069A22Rik	NM_001033394	492	320587
A230069A22Rik	NM_001033394	1604	320587
A230078I05Rik	NM_177056	-2056	319998
A230078I05Rik	NM_177056	1406	319998
A230078I05Rik	NM_177056	2331	319998
A230097K15Rik	NM_172715	2140	231510
A230106M15Rik	NM_175474	-1311	231717
A230106M15Rik	NM_175474	1126	231717
A230106M15Rik	NM_175474	1751	231717
A230106M15Rik	NM_175474	3076	231717
A230106M15Rik	NM_175474	5851	231717
A230106N23Rik	NM_177838	1769	329274
A2bp1	NM_021477	2765	268859
A2m	NM_175628	2110	232345
A330021E22Rik	NM_172447	1855	207686
A330049M08Rik	NM_145555	1870	230822
A3galt2	NM_001009819	3536	215493
A430005L14Rik	NM_175287	1692	97159
A430033K04Rik	NM_183025	-1311	243308
A430033K04Rik	NM_183025	2126	243308
A430078G23Rik	NM_001033378	2523	319493
A430084P05Rik	NM_001045526	-1888	327957
A430084P05Rik	NM_001045526	1799	327957
A430105I19Rik	NM_001001982	-1297	214239
A430105I19Rik	NM_001001982	1515	214239
A430105I19Rik	NM_001001982	2915	214239
A430105I19Rik	NM_001001982	3715	214239
A430105I19Rik	NM_001001982	5703	214239
A430107D22Rik	NM_178785	1624	320484
A430107O13Rik	NM_001081351	1978	214642
A430107O13Rik	NM_001081351	2966	214642
A430110N23Rik	NM_173008	-658	269855
A430110N23Rik	NM_173008	3155	269855
A430110N23Rik	NM_173008	5605	269855
A4galt	NM_001004150	1646	239559
A4galt	NM_001004150	2633	239559
A530016L24Rik	NM_177039	2779	319942
A530016L24Rik	NM_177039	3704	319942
A530016L24Rik	NM_177039	4579	319942
A530032D15Rik	NM_213615	1659	381287
A530050D06Rik	NM_001081169	2632	104816
A530050D06Rik	NM_001081169	5232	104816
A530054K11Rik	NM_183146	1785	212281
A530082C11Rik	NM_177186	2238	320541
A530082C11Rik	NM_177186	2613	320541
A530088H08Rik	NM_178656	2608	193003
A530088I07Rik	NM_175437	2028	212167
A630033E08Rik	NM_177358	1874	240041
A630047E20Rik	NM_173032	1943	271981
A630050E13Rik	NM_176982	2163	319701
A630054L15Rik	NM_145969	2277	211922
A630077B13Rik	NM_175449	1647	215900
A730008H23Rik	NM_172505	1843	n/a
A730008L03Rik	NM_021393	4141	58202
A730011L01Rik	NM_177394	1792	338371
A730037C10Rik	NM_177203	2053	320604
A730055C05Rik	NM_177392	2120	338369
A830007P12Rik	NM_146115	1929	227612
A830018L16Rik	NM_177173	2115	320492
A830036E02Rik	NM_010661	-2198	268482
A830036E02Rik	NM_010661	1889	268482
A830043J08Rik	NM_173425	1618	241128
A830053O21Rik	NM_177182	2379	320522
A830059I20Rik	NM_021427	2699	58238
A830091I15Rik	NM_172795	1719	237868
A830091I15Rik	NM_172795	3744	237868
A830093I24Rik	NM_175431	1902	207921
A930001M12Rik	NM_177175	2875	320500
A930001M12Rik	NM_177175	4113	320500
A930006D11Rik	NM_177790	1830	278304
A930008G19Rik	NM_175268	5882	77938
A930008G19Rik	NM_212473	-717	77938
A930008G19Rik	NM_212473	1971	77938
A930008G19Rik	NM_212473	2708	77938
A930016P21Rik	NM_026546	1467	68073
A930016P21Rik	NM_026546	2130	68073
A930017N06Rik	NM_175522	1304	243312
A930017N06Rik	NM_175522	2166	243312
A930017N06Rik	NM_175522	3004	243312
A930017N06Rik	NM_175522	6129	243312
A930018P22Rik	NM_026634	2487	68243
A930021C24Rik	NM_029984	1102	77803
A930021C24Rik	NM_029984	1914	77803
A930025D01Rik	NM_178762	1826	319513
A930034L06Rik	NM_175692	2327	319317
A930037G23Rik	NM_178787	3967	320678
A930037G23Rik	NM_001039669	3957	320678
A930038C07Rik	NM_172399	2421	68169
A930041I02Rik	NM_178778	1450	320271
AA407270	NM_001033208	1820	102371
AA408296	NM_145415	1817	215193
AA409316	NM_134087	34	105732
AA409316	NM_134087	1409	105732
AA409316	NM_134087	3159	105732
AA415398	NM_001004178	3538	433752
AA536749	NM_201245	1616	26936
AA536749	NM_012027	1616	26936
AA536749	NM_201245	2441	26936
AA536749	NM_012027	2441	26936
AA673488	NM_001081118	1726	101471
AA881470	NM_181066	-1076	231841
AA881470	NM_172724	-1076	231841
AA881470	NM_181066	-89	231841
AA881470	NM_172724	-89	231841
AA881470	NM_181066	1486	231841
AA881470	NM_172724	1486	231841
AA881470	NM_181066	2261	231841
AA881470	NM_172724	2261	231841
AA960436	NM_133954	-1758	101985
AA960436	NM_133954	1704	101985
Aaas	NM_153416	1760	223921
Aacs	NM_030210	1920	78894
Aadacl1	NM_178772	2150	320024
Aadacl1	NM_178772	2850	320024
Aadat	NM_011834	2055	23923
Aak1	NM_177762	1515	269774
Aak1	NM_001040106	1515	269774
Aamp	NM_146110	1813	227290
Aamp	NM_146110	2488	227290
Aard	NM_175503	2223	239435
Aars	NM_146217	-329	234734
Aars	NM_146217	2034	234734
Aars2	NM_198608	2123	224805
Aarsd1	NM_144829	1890	69684
Aarsd1	NM_144829	3603	69684
Aasdhppt	NM_026276	1781	67618
Aasdhppt	NM_026276	2593	67618
Aass	NM_013930	1714	30956
Aatf	NM_019816	2072	56321
Aatk	NM_007377	1328	11302
Aatk	NM_007377	2878	11302
Aatk	NM_007377	6303	11302
AB112350	NM_178728	2162	242864
AB124611	NM_206536	2217	382062
AB182283	NM_001081652	1218	192950
Abat	NM_172961	2166	268860
Abca1	NM_013454	1820	11303
Abca13	NM_178259	1068	268379
Abca14	NM_026458	-352	67928
Abca14	NM_026458	2060	67928
Abca15	NM_177213	778	320631
Abca15	NM_177213	1778	320631
Abca17	NM_001031621	6640	381072
Abca2	NM_007379	-1318	11305
Abca2	NM_007379	-43	11305
Abca2	NM_007379	2382	11305
Abca3	NM_013855	1847	27410
Abca3	NM_001039581	1847	27410
Abca4	NM_007378	2060	11304
Abca4	NM_007378	5623	11304
Abca5	NM_147219	1607	217265
Abca5	NM_147219	2245	217265
Abca7	NM_013850	1741	27403
Abca9	NM_147220	5245	217262
Abcb10	NM_019552	1428	56199
Abcb10	NM_019552	2103	56199
Abcb1a	NM_011076	2196	18671
Abcb1b	NM_011075	2229	18669
Abcb4	NM_008830	1805	18670
Abcb4	NM_008830	2330	18670
Abcb6	NM_023732	1705	74104
Abcb8	NM_029020	-486	74610
Abcb8	NM_029020	2339	74610
Abcb9	NM_019875	-220	56325
Abcb9	NM_019875	1580	56325
Abcc1	NM_008576	1837	17250
Abcc1	NM_008576	2287	17250
Abcc10	NM_145140	4310	224814
Abcc10	NM_170680	2053	224814
Abcc12	NM_172912	-764	244562
Abcc3	NM_029600	1672	76408
Abcc4	NM_001033336	1721	239273
Abcc4	NM_001033336	2396	239273
Abcc5	NM_176839	1895	27416
Abcc5	NM_013790	1895	27416
Abcc6	NM_018795	719	27421
Abcc6	NM_018795	2019	27421
Abcc6	NM_018795	3369	27421
Abcc6	NM_018795	4681	27421
Abcc6	NM_018795	5681	27421
Abcc8	NM_011510	1572	20927
Abcc9	NM_001044720	493	20928
Abcc9	NM_021041	493	20928
Abcc9	NM_021042	493	20928
Abcc9	NM_011511	493	20928
Abcc9	NM_001044720	1106	20928
Abcc9	NM_021041	1106	20928
Abcc9	NM_021042	1106	20928
Abcc9	NM_011511	1106	20928
Abcc9	NM_001044720	2193	20928
Abcc9	NM_021041	2193	20928
Abcc9	NM_021042	2193	20928
Abcc9	NM_011511	2193	20928
Abcc9	NM_001044720	3381	20928
Abcc9	NM_021041	3381	20928
Abcc9	NM_021042	3381	20928
Abcc9	NM_011511	3381	20928
Abcd2	NM_011994	1849	26874
Abcd3	NM_008991	1892	19299
Abcd4	NM_008992	1784	19300
Abcd4	NM_008992	2509	19300
Abcf2	NM_013853	1665	27407
Abcf3	NM_013852	1650	27406
Abcf3	NM_013852	2212	27406
Abcg1	NM_009593	1737	11307
Abcg1	NM_009593	2324	11307
Abcg3	NM_030239	-1549	27405
Abcg3	NM_030239	1876	27405
Abcg4	NM_138955	1585	192663
Abcg5	NM_031884	1799	27409
Abcg8	NM_026180	1592	67470
Abhd1	NM_021304	1897	57742
Abhd10	NM_172511	1868	213012
Abhd11	NM_145215	1382	68758
Abhd11	NM_145215	2319	68758
Abhd11	NM_145215	5107	68758
Abhd13	NM_001081119	396	68904
Abhd13	NM_001081119	2434	68904
Abhd14a	NM_145919	1766	68644
Abhd14a	NM_145919	3091	68644
Abhd14b	NM_029631	805	76491
Abhd14b	NM_029631	2130	76491
Abhd2	NM_018811	-89	54608
Abhd2	NM_018811	1036	54608
Abhd3	NM_134130	1643	106861
Abhd5	NM_026179	2117	67469
Abhd6	NM_025341	2135	66082
Abhd7	NM_001001804	2294	384214
Abhd8	NM_022419	-81	64296
Abhd8	NM_022419	1956	64296
Abhd8	NM_022419	3344	64296
Abi1	NM_007380	1777	11308
Abi1	NM_145994	1777	11308
Abi1	NM_001077193	1777	11308
Abi1	NM_001077192	1777	11308
Abi1	NM_001077190	1777	11308
Abi2	NM_198127	1663	329165
Abi2	NM_198127	2150	329165
Abi3	NM_025659	1484	66610
Abi3	NM_025659	3197	66610
Abl1	NM_009594	2261	11350
Abl2	NM_009595	1733	11352
Abl2	NM_009595	2133	11352
Ablim1	NM_001103178	151	226251
Ablim1	NM_001103178	2113	226251
Ablim1	NM_001103177	-2082	226251
Ablim1	NM_001103177	2980	226251
Ablim1	NM_178688	5853	226251
Ablim2	NM_177678	-2041	231148
Ablim2	NM_177678	-541	231148
Ablim2	NM_177678	2422	231148
Ablim3	NM_198649	1334	319713
Abo	NM_030718	1738	80908
Abr	NM_198018	1666	109934
Abr	NM_198895	1999	109934
Abt1	NM_013924	1790	30946
Abtb1	NM_030251	-404	80283
Abtb1	NM_030251	1696	80283
Abtb1	NM_030251	2371	80283
Abtb1	NM_030251	3158	80283
Abtb2	NM_178890	1046	99382
Abtb2	NM_178890	2671	99382
Acaa1a	NM_130864	414	113868
Acaa1a	NM_130864	1614	113868
Acaa1a	NM_130864	2264	113868
Acaa1b	NM_146230	1276	235674
Acaa2	NM_177470	1297	52538
Acaa2	NM_177470	2185	52538
Acacb	NM_133904	2099	100705
Acacb	NM_133904	5136	100705
Acad10	NM_028037	1818	71985
Acad11	NM_175324	1143	102632
Acad11	NM_175324	1930	102632
Acad8	NM_025862	1778	66948
Acad9	NM_172678	2291	229211
Acadl	NM_007381	1696	11363
Acadm	NM_007382	1766	11364
Acadm	NM_007382	2441	11364
Acads	NM_007383	1803	11409
Acadsb	NM_025826	1911	66885
Acadvl	NM_017366	1866	11370
Acan	NM_007424	1269	11595
Acan	NM_007424	2932	11595
Acat1	NM_144784	1770	110446
Acat2	NM_009338	1846	110460
Acbd3	NM_133225	1777	170760
Acbd4	NM_025988	2074	67131
Acbd5	NM_001102437	1359	74159
Acbd5	NM_028793	2230	74159
Acbd5	NM_001102438	1359	74159
Acbd5	NM_001102436	2230	74159
Acbd5	NM_001102437	2296	74159
Acbd5	NM_028793	3167	74159
Acbd5	NM_001102438	2296	74159
Acbd5	NM_001102436	3167	74159
Acbd6	NM_028250	2188	72482
Accn1	NM_007384	1020	11418
Accn1	NM_007384	2270	11418
Accn1	NM_007384	3070	11418
Accn1	NM_001034013	1564	11418
Accn1	NM_001034013	2352	11418
Accn2	NM_009597	77	11419
Accn2	NM_009597	1589	11419
Accn3	NM_183000	2444	171209
Accn4	NM_183022	566	241118
Accn4	NM_183022	2341	241118
Acd	NM_001012638	3042	497652
Ace	NM_207624	1029	11421
Ace	NM_207624	1629	11421
Ace	NM_207624	2629	11421
Ace	NM_009598	-1784	11421
Ace	NM_207624	5479	11421
Ace	NM_009598	-609	11421
Ace	NM_009598	841	11421
Ace	NM_009598	1816	11421
Ace	NM_009598	5254	11421
Ache	NM_009599	3096	11423
Acin1	NM_023190	1644	56215
Acin1	NM_001085473	1644	56215
Acly	NM_134037	1498	104112
Acly	NM_134037	2361	104112
Acn9	NM_001077713	2183	71238
Aco1	NM_007386	1965	11428
Aco2	NM_080633	1970	11429
Acot1	NM_012006	1986	26897
Acot1	NM_012006	2361	26897
Acot11	NM_025590	2264	329910
Acot12	NM_028790	2037	74156
Acot2	NM_134188	2202	171210
Acot3	NM_134246	3700	171281
Acot4	NM_134247	2047	171282
Acot5	NM_145444	2463	217698
Acot6	NM_172580	2309	217700
Acot7	NM_133348	1517	70025
Acot7	NM_133348	2379	70025
Acot8	NM_133240	1819	170789
Acot8	NM_133240	2419	170789
Acot9	NM_019736	2108	56360
Acox2	NM_053115	1242	93732
Acox3	NM_030721	2104	80911
Acoxl	NM_028765	2074	74121
Acp1	NM_021330	2185	11431
Acp2	NM_007387	1882	11432
Acp5	NM_007388	-1517	11433
Acp5	NM_007388	-817	11433
Acp5	NM_001102404	-2084	11433
Acp5	NM_007388	3233	11433
Acp5	NM_001102405	-1915	11433
Acp5	NM_001102404	1966	11433
Acp5	NM_001102405	1172	11433
Acp5	NM_001102404	5053	11433
Acp5	NM_001102405	3535	11433
Acp6	NM_019800	2301	66659
Acpl2	NM_153420	1971	235534
Acr	NM_013455	3056	11434
Acr	NM_013455	3769	11434
Acrbp	NM_016845	2006	54137
Acsbg1	NM_053178	1670	94180
Acsbg2	NM_001039114	3492	328845
Acsl1	NM_007981	2392	14081
Acsl3	NM_028817	2301	74205
Acsl3	NM_001033606	2301	74205
Acsl4	NM_207625	1784	50790
Acsl4	NM_019477	1784	50790
Acsl4	NM_001033600	1784	50790
Acsl4	NM_207625	2222	50790
Acsl4	NM_019477	2222	50790
Acsl4	NM_001033600	2222	50790
Acsl5	NM_027976	2542	433256
Acsl6	NM_144823	2120	216739
Acsl6	NM_001033598	2500	216739
Acsl6	NM_001033597	2120	216739
Acsl6	NM_001033599	-717	216739
Acsm3	NM_212441	476	20216
Acsm3	NM_212442	476	20216
Acsm3	NM_016870	476	20216
Acsm3	NM_212441	1676	20216
Acsm3	NM_212442	1676	20216
Acsm3	NM_016870	1676	20216
Acss1	NM_080575	1824	68738
Acss1	NM_080575	6049	68738
Acss2	NM_019811	-1291	60525
Acss2	NM_019811	2247	60525
Acta1	NM_009606	-211	11459
Acta1	NM_009606	2201	11459
Acta2	NM_007392	2211	11475
Actb	NM_007393	2334	11461
Actc1	NM_009608	1103	11464
Actg1	NM_009609	3964	11465
Actg2	NM_009610	1817	11468
Actg2	NM_009610	2455	11468
Actl6a	NM_019673	2370	56456
Actl6b	NM_031404	2205	83766
Actl7a	NM_009611	-1693	11470
Actl7b	NM_025271	303	11471
Actn1	NM_134156	2454	109711
Actn2	NM_033268	1726	11472
Actn3	NM_013456	1041	11474
Actn3	NM_013456	2116	11474
Actn3	NM_013456	3003	11474
Actr1a	NM_016860	3387	54130
Actr1b	NM_146107	1792	226977
Actr3	NM_023735	2346	74117
Actr3b	NM_001004365	1519	242894
Actr3b	NM_001004365	2232	242894
Actr5	NM_175419	2314	109275
Actr6	NM_025914	1922	67019
Actr8	NM_027493	2190	56249
Actrt2	NM_028513	1136	73353
Acvr1	NM_007394	1811	11477
Acvr1	NM_007394	2811	11477
Acvr1b	NM_007395	1557	11479
Acvr1c	NM_001033369	1769	269275
Acvr2a	NM_007396	2347	11480
Acvr2b	NM_007397	2669	11481
Acvrl1	NM_009612	758	11482
Acvrl1	NM_009612	1570	11482
Acvrl1	NM_009612	2333	11482
Acvrl1	NM_009612	3020	11482
Acy1	NM_025371	1945	109652
Acy3	NM_027857	-685	71670
Acy3	NM_027857	1690	71670
Acyp1	NM_025421	1677	66204
Acyp2	NM_029344	1916	75572
Ada	NM_007398	2012	11486
Adad1	NM_009350	1798	21744
Adal	NM_029475	99	75894
Adam10	NM_007399	2168	11487
Adam10	NM_007399	2743	11487
Adam11	NM_009613	2898	11488
Adam12	NM_007400	1945	11489
Adam15	NM_009614	2055	11490
Adam15	NM_001037722	2055	11490
Adam17	NM_009615	2010	11491
Adam18	NM_010084	1823	13524
Adam19	NM_009616	2174	11492
Adam19	NM_009616	3262	11492
Adam22	NM_001007220	1194	11496
Adam22	NM_001098225	1194	11496
Adam22	NM_001007221	1194	11496
Adam23	NM_011780	2573	23792
Adam3	NM_009619	1840	11497
Adam30	NM_027665	1978	71078
Adam32	NM_153397	1949	353188
Adam33	NM_033615	225	110751
Adam33	NM_033615	1625	110751
Adam5	NM_007401	1596	11499
Adam9	NM_007404	1643	11502
Adam9	NM_007404	2568	11502
Adamts1	NM_009621	-223	11504
Adamts1	NM_009621	352	11504
Adamts1	NM_009621	1540	11504
Adamts1	NM_009621	3327	11504
Adamts10	NM_172619	1372	224697
Adamts10	NM_172619	2147	224697
Adamts10	NM_172619	3035	224697
Adamts12	NM_175501	2231	239337
Adamts12	NM_175501	3506	239337
Adamts13	NM_001001322	4340	279028
Adamts14	NM_001081127	-374	237360
Adamts14	NM_001081127	926	237360
Adamts14	NM_001081127	1639	237360
Adamts14	NM_001081127	2364	237360
Adamts14	NM_001081127	4389	237360
Adamts15	NM_001024139	1675	235130
Adamts16	NM_172053	1724	271127
Adamts16	NM_172053	2987	271127
Adamts17	NM_001033877	2480	233332
Adamts18	NM_172466	-1864	208936
Adamts18	NM_172466	1786	208936
Adamts19	NM_175506	1420	240322
Adamts19	NM_175506	3158	240322
Adamts2	NM_175643	1201	216725
Adamts2	NM_175643	1651	216725
Adamts2	NM_175643	3114	216725
Adamts2	NM_175643	4376	216725
Adamts20	NM_177431	1269	223838
Adamts20	NM_177431	2256	223838
Adamts3	NM_001081401	1078	330119
Adamts3	NM_001081401	1828	330119
Adamts4	NM_172845	-1127	240913
Adamts4	NM_172845	2548	240913
Adamts4	NM_172845	4198	240913
Adamts5	NM_011782	467	23794
Adamts5	NM_011782	1880	23794
Adamts5	NM_011782	2542	23794
Adamts6	NM_001081020	1160	108154
Adamts7	NM_001003911	1335	108153
Adamts7	NM_001003911	2660	108153
Adamts7	NM_001003911	5822	108153
Adamts8	NM_013906	2078	30806
Adamts8	NM_013906	2690	30806
Adamtsl2	NM_029981	1962	77794
Adamtsl4	NM_144899	2256	229595
Adamtsl5	NM_025629	-920	66548
Adamtsl5	NM_025629	2180	66548
Adamtsl5	NM_025629	5655	66548
Adar	NM_001038587	2307	56417
Adar	NM_019655	2111	56417
Adarb1	NM_130895	1032	110532
Adarb1	NM_001024837	1032	110532
Adarb1	NM_130895	2319	110532
Adarb1	NM_001024837	2319	110532
Adarb2	NM_052977	2083	94191
Adat3	NM_001100606	2126	100113398
Adc	NM_172875	2239	242669
Adc	NM_172875	2889	242669
Adck1	NM_028105	1968	72113
Adck2	NM_178873	-1137	57869
Adck2	NM_178873	2501	57869
Adck4	NM_133770	2094	76889
Adck5	NM_172960	87	268822
Adck5	NM_172960	999	268822
Adck5	NM_172960	2249	268822
Adcy1	NM_009622	1509	432530
Adcy1	NM_009622	2571	432530
Adcy1	NM_009622	3371	432530
Adcy2	NM_153534	1393	210044
Adcy2	NM_153534	2218	210044
Adcy3	NM_138305	1785	104111
Adcy4	NM_080435	1794	104110
Adcy4	NM_080435	6369	104110
Adcy5	NM_001012765	791	224129
Adcy5	NM_001012765	1529	224129
Adcy5	NM_001012765	2766	224129
Adcy6	NM_007405	-1364	11512
Adcy6	NM_007405	3223	11512
Adcy7	NM_007406	2736	11513
Adcy7	NM_007406	4136	11513
Adcy7	NM_001037723	-1452	11513
Adcy7	NM_001037723	1461	11513
Adcy7	NM_001037723	3086	11513
Adcy7	NM_001037723	3598	11513
Adcy7	NM_001037724	-1540	11513
Adcy7	NM_001037723	4461	11513
Adcy7	NM_001037724	-677	11513
Adcy7	NM_001037723	5236	11513
Adcy7	NM_001037724	98	11513
Adcy7	NM_001037724	1698	11513
Adcy7	NM_001037724	2685	11513
Adcy7	NM_001037724	4248	11513
Adcy8	NM_009623	892	11514
Adcy9	NM_009624	1900	11515
Adcy9	NM_009624	3188	11515
Adcyap1	NM_009625	3476	11516
Adcyap1	NM_009625	5189	11516
Adcyap1r1	NM_007407	2239	11517
Adcyap1r1	NM_001025372	2239	11517
Adcyap1r1	NM_007407	3589	11517
Adcyap1r1	NM_001025372	3589	11517
Adcyap1r1	NM_007407	4752	11517
Adcyap1r1	NM_001025372	4752	11517
Add1	NM_001102444	1675	11518
Add1	NM_013457	1675	11518
Add1	NM_001024458	1675	11518
Add1	NM_001102444	2475	11518
Add1	NM_013457	2475	11518
Add1	NM_001024458	2475	11518
Add2	NM_013458	2073	11519
Add2	NM_013458	2735	11519
[truncated: 29,091 more rows]

## Sheet: AP3-enriched genes
Table S1: Mutant H2A.Z (AP3) enriched genes in mESCs and their distance from the TSS (Genome build: mm9)
ChIP-Seq Analyses
Gene_Symbol	Refseq_ID	Position to TSS	LocusLinkID
March2	NM_175188	1739	72925
March4	NM_177115	1623	320253
Sept4	NM_011889	2073	24050
Sept4	NM_011889	2723	24050
Sept9	NM_033144	3000	20362
0610007L01Rik	NM_001081394	4237	71667
0610007P22Rik	NM_026676	5323	68327
0610009K11Rik	NM_026689	1689	68350
0610009O20Rik	NM_024179	2098	66839
0610010E21Rik	NM_001033140	2243	68332
0610010F05Rik	NM_027860	1394	71675
0610010K14Rik	NM_026757	4159	104457
0610012H03Rik	NM_028747	2214	74088
0610013E23Rik	NM_029788	2317	76892
0610037L13Rik	NM_028754	2034	74098
0710008K08Rik	NM_026995	1758	69225
0910001A06Rik	NM_144846	2302	223601
1100001H23Rik	NM_025806	1861	66857
1110001J03Rik	NM_025363	327	66117
1110001J03Rik	NM_025363	2165	66117
1110004E09Rik	NM_026502	1868	68001
1110004E09Rik	NM_026502	2331	68001
1110008P14Rik	NM_198001	1765	73737
1110012D08Rik	NM_178066	1686	73827
1110012D08Rik	NM_178066	2861	73827
1110018J18Rik	NM_025370	1544	66129
1110018J18Rik	NM_025370	2282	66129
1110019K23Rik	NM_026788	1879	665563
1110019K23Rik	NM_026788	2554	665563
1110028A07Rik	NM_026808	1990	68680
1110028A07Rik	NM_026808	4640	68680
1110031B06Rik	NM_144521	1929	67826
1110031B06Rik	NM_144521	2392	67826
1110032A13Rik	NM_199197	2329	68731
1110034B05Rik	NM_001037742	1644	68736
1110036O03Rik	NM_176830	1304	66180
1110036O03Rik	NM_176830	2992	66180
1110038D17Rik	NM_175133	1733	68778
1110038F14Rik	NM_054099	2527	117171
1110039B18Rik	NM_144525	1468	68796
1110049F12Rik	NM_025411	1566	66193
1110049F12Rik	NM_025411	2178	66193
1110059G10Rik	NM_025419	1844	66202
1190002A17Rik	NM_001033874	1857	68870
1190002H23Rik	NM_025427	1670	66214
1190005I06Rik	NM_197988	1468	68918
1190005I06Rik	NM_197988	2343	68918
1190020J12Rik	NM_001081115	3539	233038
1200003I07Rik	NM_181274	2840	66869
1200003I07Rik	NM_001039967	2424	66869
1200003I07Rik	NM_001039965	2424	66869
1200009I06Rik	NM_028807	1685	74190
1200009O22Rik	NM_025817	68	66873
1200009O22Rik	NM_025817	2143	66873
1200011O22Rik	NM_027891	1668	71735
1200013P24Rik	NM_029090	1694	74763
1200015N20Rik	NM_024244	2018	71721
1300007F04Rik	NM_026185	-393	67477
1300007F04Rik	NM_026185	5294	67477
1300014I06Rik	NM_025831	500	66895
1300014I06Rik	NM_025831	1600	66895
1300017J02Rik	NM_027918	-440	71775
1500032D16Rik	NM_030087	1678	78330
1500032D16Rik	NM_001083891	1678	78330
1500041N16Rik	NM_026399	4955	67836
1600002O04Rik	NM_001044380	1658	214305
1600012F09Rik	NM_025904	2240	67008
1600012H06Rik	NM_026451	1824	67912
1600012H06Rik	NM_001083881	1824	67912
1600012H06Rik	NM_001083880	1824	67912
1600029D21Rik	NM_029639	2121	76509
1700001C19Rik	NM_029296	1826	75462
1700003F12Rik	NM_029305	2486	75480
1700011F03Rik	NM_028825	4759	74221
1700019D03Rik	NM_144953	4203	67080
1700019L03Rik	NM_025619	-888	227736
1700019N12Rik	NM_001039494	2642	67077
1700020L24Rik	NM_025492	5080	66330
1700025G04Rik	NM_197990	2287	69399
1700026L06Rik	NM_027283	2366	69987
1700029H14Rik	NM_025601	1764	66501
1700029H14Rik	NM_001080781	1764	66501
1700029H14Rik	NM_025601	2314	66501
1700029H14Rik	NM_001080781	2314	66501
1700030F18Rik	NM_028180	2186	72277
1700030K09Rik	NM_028170	1797	72254
1700040I03Rik	NM_028505	2966	73327
1700042G07Rik	NM_001099295	5124	67323
1700054N08Rik	NM_028536	928	73420
1700054N08Rik	NM_028536	1628	73420
1700065D16Rik	NM_028533	911	73410
1700093K21Rik	NM_026105	2855	67358
1700102P08Rik	NM_053216	2223	112418
1700106N22Rik	NM_028576	2098	73582
1700113I22Rik	NM_026865	1865	73635
1700125D06Rik	NM_001085491	2804	68233
1810007P19Rik	NM_172701	2254	230751
1810008A18Rik	NM_133998	3729	108707
1810011O10Rik	NM_026931	1657	69068
1810014F10Rik	NM_026928	2207	69064
1810015A11Rik	NM_026940	-697	69101
1810015A11Rik	NM_026940	2803	69101
1810015A11Rik	NM_026940	3253	69101
1810026J23Rik	NM_178619	2310	69773
1810029B16Rik	NM_025465	2206	66282
1810031K17Rik	NM_026977	2595	69171
1810033B17Rik	NM_026985	2176	69189
1810037C20Rik	NM_025473	2634	66294
1810044A24Rik	NM_180662	1441	76510
1810046J19Rik	NM_025559	2185	103742
1810055E12Rik	NM_026437	1715	67894
1810063B05Rik	NM_174987	2237	67892
1810073N04Rik	NM_024249	2460	72055
2010001J22Rik	NM_001013022	777	70113
2010001M09Rik	NM_027222	2004	69816
2010003J03Rik	NM_027236	1700	69860
2010003O18Rik	NM_029645	1755	384281
2010004A03Rik	NM_029646	259	76527
2010004A03Rik	NM_029646	1897	76527
2010012C16Rik	NM_025564	1550	66441
2010012C16Rik	NM_025564	2300	66441
2010012O05Rik	NM_025563	2355	66439
2010100O12Rik	NM_025946	1233	67067
2010107E04Rik	NM_027360	2362	70257
2010107G23Rik	NM_027251	1664	69894
2010110P09Rik	NM_027363	2253	70261
2010200O16Rik	NM_026198	1866	67495
2010208K18Rik	NM_028095	2032	72096
2010301N04Rik	NM_024251	2025	72103
2010305A19Rik	NM_027250	1606	69893
2010309E21Rik	NM_025591	2911	66488
2210010C17Rik	NM_027308	1445	70080
2210010C17Rik	NM_027308	4970	70080
2210010N04Rik	NM_027410	2265	70381
2210012G02Rik	NM_025617	2091	66526
2210016L21Rik	NM_028211	1827	72357
2210408I21Rik	NM_001081353	1816	72371
2210408I21Rik	NM_001081353	2166	72371
2210412D01Rik	NM_133722	2797	70178
2300002M23Rik	NM_175148	3746	69542
2300005B03Rik	NM_001081961	4895	69462
2310003L22Rik	NM_027093	2119	69487
2310005E10Rik	NM_172398	1141	67861
2310005E10Rik	NM_172398	2016	67861
2310005N01Rik	NM_027310	2447	70088
2310007A19Rik	NM_025506	999	66353
2310007B03Rik	NM_172411	2012	71874
2310007F21Rik	NM_025857	1564	66939
2310008H04Rik	NM_146068	1786	224008
2310011J03Rik	NM_025521	2182	66374
2310011J03Rik	NM_025521	4407	66374
2310016M24Rik	NM_183256	-173	66379
2310016M24Rik	NM_183256	2164	66379
2310022B05Rik	NM_175149	1231	69551
2310028N02Rik	NM_025864	1419	66950
2310030G06Rik	NM_025865	1799	66952
2310031A18Rik	NM_001081120	1928	69627
2310031A18Rik	NM_001081120	2466	69627
2310033K02Rik	NM_001080708	-2418	69553
2310038H17Rik	NM_025964	2008	67099
2310046K01Rik	NM_027172	5629	69698
2310046O06Rik	NM_175273	1816	78323
2310047D13Rik	NM_027773	2355	116972
2310047M10Rik	NM_028005	6211	71923
2310057J16Rik	NM_027171	1988	69697
2310065K24Rik	NM_028221	2374	102122
2310066E14Rik	NM_001081241	1672	75687
2310073E15Rik	NM_001025587	-481	75692
2310073E15Rik	NM_001025587	606	75692
2310073E15Rik	NM_001025587	1731	75692
2410002O22Rik	NM_025879	1579	66975
2410002O22Rik	NM_001093759	1579	66975
2410002O22Rik	NM_001093760	1579	66975
2410004A20Rik	NM_025890	1858	66991
2410004A20Rik	NM_025890	3533	66991
2410004L22Rik	NM_029621	1561	76478
2410008K03Rik	NM_028022	-16	71962
2410008K03Rik	NM_028022	2159	71962
2410015N17Rik	NM_023203	2506	66422
2410018G20Rik	NM_029354	1235	72083
2410019A14Rik	NM_001081094	2104	229937
2410022L05Rik	NM_025556	1704	66423
2410022L05Rik	NM_025556	2479	66423
2410066E13Rik	NM_026629	2085	68235
2410091C18Rik	NM_028611	2213	73694
2410127E18Rik	NM_029742	467	76788
2410127E18Rik	NM_029742	1617	76788
2410129H14Rik	NM_175245	2370	76789
2410131K14Rik	NM_001081236	2265	76792
2510002D24Rik	NM_001033164	1665	72307
2510009E07Rik	NM_001001881	1587	72190
2510027J23Rik	NM_025637	2362	66568
2510039O18Rik	NM_029841	1259	77034
2600009E05Rik	NM_029832	2181	77006
2600010E01Rik	NM_175181	1436	72446
2600010E01Rik	NM_001083810	1436	72446
2600010E01Rik	NM_175181	2011	72446
2600010E01Rik	NM_001083810	2011	72446
2610002D18Rik	NM_001081099	-1563	69885
2610018G03Rik	NM_133729	2325	70415
2610018I03Rik	NM_027394	1877	70348
2610019A05Rik	NM_028126	1708	72149
2610019F03Rik	NM_173744	1785	72148
2610021K21Rik	NM_030172	1810	78767
2610021K21Rik	NM_030172	3410	78767
2610024G14Rik	NM_019836	2189	56412
2610027L16Rik	NM_026403	1708	67842
2610034B18Rik	NM_027420	1862	70420
2610203E10Rik	NM_183220	1842	329470
2610209A20Rik	NM_026010	2089	67164
2610209M04Rik	NM_025665	2290	66618
2610301B20Rik	NM_026005	-182	67157
2610301B20Rik	NM_026005	906	67157
2610318N02Rik	NM_183287	2463	70458
2610510H03Rik	NM_026620	2538	68215
2610524H06Rik	NM_181075	5185	330173
2610528K11Rik	NM_175184	1971	72543
2700019D07Rik	NM_028287	1907	72580
2700049P18Rik	NM_175382	1222	108900
2700050L05Rik	NM_178115	-470	214764
2700060E02Rik	NM_026528	2580	68045
2700078E11Rik	NM_030197	3049	78832
2700097O09Rik	NM_028314	1878	72658
2810021J22Rik	NM_172403	2096	69944
2810030E01Rik	NM_028317	761	72668
2810048G17Rik	NM_133746	1928	72691
2810048G17Rik	NM_133746	5128	72691
2810407C02Rik	NM_001040396	1358	69227
2810408M09Rik	NM_001007581	2398	381406
2810417H13Rik	NM_026515	2083	68026
2810428I15Rik	NM_025577	1524	66462
2810441K11Rik	NM_026798	1884	68642
2810451A06Rik	NM_176835	1973	72778
2810452K22Rik	NM_026048	1682	67236
2810453I06Rik	NM_133703	1577	67238
2810453I06Rik	NM_026050	1577	67238
2810457I06Rik	NM_176860	2485	72828
2900009I07Rik	NM_026520	2273	68034
2900011O08Rik	NM_144518	2196	67254
3010026O09Rik	NM_026543	1648	68067
3110001D03Rik	NM_025849	2935	66928
3110001I22Rik	NM_025653	2063	66598
3110002H16Rik	NM_029623	2374	76482
3110003A17Rik	NM_028440	1217	73112
3110003A17Rik	NM_028440	1842	73112
3110003A22Rik	NM_026534	1636	68053
3110003A22Rik	NM_026534	2274	68053
3110004L20Rik	NM_001033167	2399	73102
3110005G23Rik	NM_028427	229	73067
3110005G23Rik	NM_028427	2304	73067
3110031B13Rik	NM_026075	1557	67288
3110032G18Rik	NM_028443	2293	73121
3110043O21Rik	NM_001081343	1396	73205
3110062M04Rik	NM_199145	1772	78412
3110062M04Rik	NM_199145	2285	78412
3300001A09Rik	NM_001081314	2394	75697
3300002I08Rik	NM_027017	2299	69277
3321401G04Rik	NM_029930	1554	77574
3830406C13Rik	NM_146051	2615	218734
3830406C13Rik	NM_178141	2615	218734
3830408D24Rik	NM_027511	5493	100039781
4631416L12Rik	NM_001081295	2814	622434
4631426J05Rik	NM_029935	1474	77590
4631427C17Rik	NM_021414	1595	74340
4631427C17Rik	NM_021414	2470	74340
4631427C17Rik	NM_021414	2745	74340
4632411B12Rik	NM_172652	2186	226976
4632411J06Rik	NM_175279	1587	78748
4632412N22Rik	NM_177087	1625	320159
4632412N22Rik	NM_177087	3037	320159
4632412N22Rik	NM_177087	3912	320159
4632412N22Rik	NM_177087	5762	320159
4632415K11Rik	NM_028883	2296	74347
4732415M23Rik	NM_177279	2518	320869
4732418C07Rik	NM_172698	1810	230648
4732435N03Rik	NM_172753	1855	234356
4732471D19Rik	NM_176987	2472	319719
4732473B16Rik	NM_175307	1540	100342
4733401H18Rik	NM_023247	1314	66706
4831426I19Rik	NM_172500	2068	212073
4833409A17Rik	NM_029011	1435	74580
4833418A01Rik	NM_198005	1625	75763
4833424O15Rik	NM_029425	2372	75769
4833426J09Rik	NM_001024606	1145	382051
4833436C18Rik	NM_177377	1719	329831
4833439L19Rik	NM_133797	2194	97820
4921507P07Rik	NM_027564	1823	70821
4921510H08Rik	NM_025724	2383	66716
4921513D23Rik	NM_001081154	1808	223989
4921517D21Rik	NM_026338	5388	67722
4921524J17Rik	NM_025722	4072	66714
4921526F01Rik	NM_001001492	2248	385668
4921533L14Rik	NM_026604	2732	68187
4921536K21Rik	NM_026150	4183	67430
4922501C03Rik	NM_199316	1620	382090
4922501C03Rik	NM_199316	2108	382090
4922503N01Rik	NM_153392	1496	230603
4922503N01Rik	NM_153392	2383	230603
4930402H24Rik	NM_029432	1479	228602
4930402H24Rik	NM_029432	1816	228602
4930417G10Rik	NM_029107	-1527	74855
4930417G10Rik	NM_029107	1911	74855
4930418G15Rik	NM_027033	1926	69312
4930418G15Rik	NM_145692	1936	69312
4930420K17Rik	NM_001081029	1489	652925
4930424G05Rik	NM_026251	2412	67578
4930431L04Rik	NM_175032	3038	270049
4930444A02Rik	NM_029037	-1768	74653
4930444A02Rik	NM_029037	2044	74653
4930451C15Rik	NM_029053	1622	74685
4930451I11Rik	NM_183131	-460	78118
4930453N24Rik	NM_026273	2547	67609
4930488E11Rik	NM_207267	1787	399591
4930506M07Rik	NM_175172	1103	71653
4930511H11Rik	NM_030025	1849	78016
4930511H11Rik	NM_030025	2374	78016
4930511I11Rik	NM_026290	632	67645
4930511I11Rik	NM_026290	3820	67645
4930524B15Rik	NM_026262	1705	67592
4930555I21Rik	NM_030189	924	78806
4930566A11Rik	NM_029468	963	75871
4930573I19Rik	NM_001081057	1564	104859
4930583H14Rik	NM_026358	1431	67749
4930583H14Rik	NM_026358	2081	67749
4931406I20Rik	NM_025739	1842	66743
4931408A02Rik	NM_027627	2547	70967
4931408A02Rik	NM_027627	3009	70967
4931409K22Rik	NM_177676	-1950	231045
4931414P19Rik	NM_028890	2380	74359
4931417G12Rik	NM_027633	5741	70979
4931428F04Rik	NM_028888	5634	74356
4931440F15Rik	NM_176829	1294	216622
4932409I22Rik	NM_198614	412	237397
4932409I22Rik	NM_198614	1887	237397
4932413O14Rik	NM_177230	1847	320696
4932417I16Rik	NM_001033321	1646	234740
4932431H17Rik	NM_001081262	1246	545527
4933403F05Rik	NM_153794	1538	108654
4933406E20Rik	NM_028944	1719	74443
4933406M09Rik	NM_173771	-1854	240755
4933407H18Rik	NM_001081101	2056	71101
4933424B01Rik	NM_138757	2205	71177
4933426M11Rik	NM_178682	1632	217684
4933427D06Rik	NM_175017	1929	232217
4933429F08Rik	NM_177828	1710	328967
5031414D18Rik	NM_198642	2504	271221
5031439G07Rik	NM_001033273	2686	223739
5133401N09Rik	NM_001048060	2053	75731
5133401N09Rik	NM_198004	2053	75731
5430407P10Rik	NM_144883	1806	227545
5430432M24Rik	NM_146127	1782	73847
5530400B04Rik	NM_027788	-1278	71405
5530400B04Rik	NM_027788	1735	71405
5630401D24Rik	NM_144877	2511	71449
5730403M16Rik	NM_172738	1838	232853
5730409E04Rik	NM_001013755	2028	230757
5730409G15Rik	NM_027446	2413	70511
5730410E15Rik	NM_178765	-1529	319613
5730455O13Rik	NM_001081075	1890	70567
5730469M10Rik	NM_027464	1861	70564
5730507A09Rik	NM_183087	1661	70638
5730528L13Rik	NM_028137	1480	66665
5730557B15Rik	NM_027496	786	67434
5730557B15Rik	NM_026153	786	67434
5730557B15Rik	NM_027496	1461	67434
5730557B15Rik	NM_026153	1461	67434
5730593F17Rik	NM_172543	-981	215512
5830434P21Rik	NM_172661	1570	227723
5830457O10Rik	NM_145412	2282	214987
5830472M02Rik	NM_181734	1501	76080
5830472M02Rik	NM_029512	1501	76080
5930434B04Rik	NM_029862	-158	381356
5930434B04Rik	NM_029862	1392	381356
5930434B04Rik	NM_029862	2317	381356
6030419C18Rik	NM_176921	1203	319477
6030446N20Rik	NM_178801	2000	338363
6230409E13Rik	NM_175234	1615	76132
6230409E13Rik	NM_175234	2690	76132
6230410P16Rik	NM_174846	1431	235582
6230410P16Rik	NM_001039586	1431	235582
6230410P16Rik	NM_174846	3881	235582
6230410P16Rik	NM_001039586	3881	235582
6230416J20Rik	NM_173400	2349	230376
6330406I15Rik	NM_027519	2370	70717
6330407J23Rik	NM_026138	4799	67412
6330408A02Rik	NM_177312	1517	321008
6330409N04Rik	NM_025697	1664	66674
6330442E10Rik	NM_178745	2286	268567
6330500D04Rik	NM_001080381	2196	193385
6330500D04Rik	NM_029679	2196	193385
6330503C03Rik	NM_029528	1523	76156
6330505N24Rik	NM_001033301	1251	229474
6330505N24Rik	NM_001033301	1626	229474
6330527O06Rik	NM_029530	3613	76161
6330548G22Rik	NM_029532	1537	76167
6332401O19Rik	NM_177013	837	319832
6332401O19Rik	NM_177013	1362	319832
6332401O19Rik	NM_177013	2700	319832
6430502M16Rik	NM_175455	3127	218440
6430526N21Rik	NM_001033383	-427	319748
6430571L13Rik	NM_175486	-458	235599
6430571L13Rik	NM_175486	55	235599
6530401N04Rik	NM_029545	1724	328092
6720456B07Rik	NM_133937	1685	101314
6720456B07Rik	NM_133937	2310	101314
6720463M24Rik	NM_175265	2130	77744
6820424L24Rik	NM_001081144	1447	100515
8030451F13Rik	NM_175418	3115	109272
8430419L09Rik	NM_028982	2183	74525
8430426H19Rik	NM_178875	1878	71508
9030224M15Rik	NM_177793	2250	327747
9030425E11Rik	NM_133733	2429	71566
9030611O19Rik	NM_027828	2168	104943
9030612M13Rik	NM_172458	2605	208292
9030624J02Rik	NM_027815	2028	71517
9030625A04Rik	NM_172488	1801	210808
9130005N14Rik	NM_026667	1762	68303
9130005N14Rik	NM_026667	2424	68303
9130008F23Rik	NM_027834	2080	71583
9130011E15Rik	NM_198296	1459	71617
9130017C17Rik	NM_027840	1335	71607
9130023D20Rik	NM_178746	1664	268706
9130023D20Rik	NM_178746	2289	268706
9130221D24Rik	NM_029953	1834	77669
9130227C08Rik	NM_027143	657	219094
9130401M01Rik	NM_029418	1788	75758
9330158F14Rik	NM_177074	-1146	320106
9430010O03Rik	NM_176849	2213	234023
9430016H08Rik	NM_001081181	1771	68115
9430023L20Rik	NM_026566	156	68118
9430028L06Rik	NM_001039485	1038	n/a
9430069J07Rik	NM_213727	1025	211383
9630033F20Rik	NM_177003	2305	319801
9630041N07Rik	NM_173387	1771	214779
9830169C18Rik	NM_172581	1891	217705
A030007L17Rik	NM_026637	2451	n/a
A130022J15Rik	NM_175313	1710	101351
A130092J06Rik	NM_175511	2987	241303
A230050P20Rik	NM_175687	1952	319278
A230050P20Rik	NM_175687	2390	319278
A230051G13Rik	NM_173785	1843	216792
A230097K15Rik	NM_172715	2540	231510
A2m	NM_175628	2085	232345
A430005L14Rik	NM_175287	1592	97159
A430033K04Rik	NM_183025	2189	243308
A430078G23Rik	NM_001033378	1848	319493
A430105I19Rik	NM_001001982	1753	214239
A430105I19Rik	NM_001001982	2178	214239
A430105I19Rik	NM_001001982	3803	214239
A430107O13Rik	NM_001081351	1578	214642
A430107O13Rik	NM_001081351	3016	214642
A4galt	NM_001004150	2658	239559
A530088H08Rik	NM_178656	2658	193003
A530088I07Rik	NM_175437	2253	212167
A730011L01Rik	NM_177394	1442	338371
A730011L01Rik	NM_177394	1867	338371
A730055C05Rik	NM_177392	2120	338369
A830018L16Rik	NM_177173	2340	320492
A830018L16Rik	NM_177173	2765	320492
A830036E02Rik	NM_010661	1989	268482
A830053O21Rik	NM_177182	2241	320522
A830059I20Rik	NM_021427	2762	58238
A830093I24Rik	NM_175431	1977	207921
A930001M12Rik	NM_177175	2738	320500
A930038C07Rik	NM_172399	1808	68169
A930038C07Rik	NM_172399	2871	68169
AA409316	NM_134087	1146	105732
AA409316	NM_134087	2146	105732
AA881470	NM_181066	-1526	231841
AA881470	NM_172724	-1526	231841
AA881470	NM_181066	-1001	231841
AA881470	NM_172724	-1001	231841
AA881470	NM_181066	2224	231841
AA881470	NM_172724	2224	231841
Aacs	NM_030210	1658	78894
Aadat	NM_011834	2042	23923
Aak1	NM_177762	2277	269774
Aak1	NM_001040106	2277	269774
Aard	NM_175503	2498	239435
Aars2	NM_198608	2086	224805
Aarsd1	NM_144829	1953	69684
Aarsd1	NM_144829	3503	69684
Aass	NM_013930	1964	30956
AB112350	NM_178728	1899	242864
Abca14	NM_026458	-565	67928
Abca17	NM_001031621	6128	381072
Abca2	NM_007379	2494	11305
Abca3	NM_013855	1335	27410
Abca3	NM_001039581	1335	27410
Abca4	NM_007378	1485	11304
Abca5	NM_147219	2295	217265
Abcb10	NM_019552	1540	56199
Abcb1a	NM_011076	2146	18671
Abcb1b	NM_011075	2141	18669
Abcb6	NM_023732	1930	74104
Abcb8	NM_029020	2352	74610
Abcb9	NM_019875	-1807	56325
Abcc6	NM_018795	1944	27421
Abcc9	NM_001044720	1068	20928
Abcc9	NM_021041	1068	20928
Abcc9	NM_021042	1068	20928
Abcc9	NM_011511	1068	20928
Abcc9	NM_001044720	2031	20928
Abcc9	NM_021041	2031	20928
Abcc9	NM_021042	2031	20928
Abcc9	NM_011511	2031	20928
Abcd4	NM_008992	1721	19300
Abcg1	NM_009593	2412	11307
Abcg4	NM_138955	1210	192663
Abhd1	NM_021304	1097	57742
Abhd1	NM_021304	1834	57742
Abhd13	NM_001081119	434	68904
Abhd13	NM_001081119	1609	68904
Abhd14a	NM_145919	1741	68644
Abhd14b	NM_029631	780	76491
Abhd2	NM_018811	-139	54608
Abhd2	NM_018811	1061	54608
Abhd5	NM_026179	1692	67469
Abhd8	NM_022419	3469	64296
Abi3	NM_025659	3247	66610
Ablim1	NM_001103178	2113	226251
Ablim1	NM_001103177	2743	226251
Ablim2	NM_177678	-616	231148
Ablim3	NM_198649	797	319713
Ablim3	NM_198649	1572	319713
Abra	NM_175456	1946	223513
Abtb1	NM_030251	3033	80283
Abtb2	NM_178890	2946	99382
Acaa1b	NM_146230	1526	235674
Acaa1b	NM_146230	1801	235674
Acaa2	NM_177470	2147	52538
Acad10	NM_028037	1668	71985
Acad11	NM_175324	1768	102632
Acbd4	NM_025988	-2001	67131
Acbd6	NM_028250	1626	72482
Accn1	NM_007384	1082	11418
Acd	NM_001012638	2955	497652
Ace	NM_207624	2192	11421
Ace	NM_009598	904	11421
Acot11	NM_025590	789	329910
Acot12	NM_028790	2225	74156
Acot2	NM_134188	2502	171210
Acot4	NM_134247	2047	171282
Acot6	NM_172580	2234	217700
Acot8	NM_133240	2606	170789
Acp1	NM_021330	2335	11431
Acp5	NM_001102405	1435	11433
Acp5	NM_001102404	5316	11433
Acpl2	NM_153420	1671	235534
Acpl2	NM_153420	2696	235534
Acrbp	NM_016845	2968	54137
Acsl1	NM_007981	2517	14081
Acsl3	NM_028817	-1299	74205
Acsl3	NM_001033606	-1299	74205
Acsl6	NM_144823	1720	216739
Acsl6	NM_001033598	2100	216739
Acsl6	NM_001033597	1720	216739
Acss1	NM_080575	2424	68738
Acss2	NM_019811	-1116	60525
Acta1	NM_009606	651	11459
Actn2	NM_033268	1638	11472
Actn3	NM_013456	2278	11474
Actr1a	NM_016860	3462	54130
Actr3	NM_023735	2446	74117
Actr3b	NM_001004365	1532	242894
Actr8	NM_027493	2128	56249
Acy3	NM_027857	1527	71670
Adad1	NM_009350	1710	21744
Adam18	NM_010084	1810	13524
Adam22	NM_001007220	1206	11496
Adam22	NM_001098225	1206	11496
Adam22	NM_001007221	1206	11496
Adam33	NM_033615	1337	110751
Adam33	NM_033615	2025	110751
Adam9	NM_007404	1668	11502
Adam9	NM_007404	2493	11502
Adamts1	NM_009621	340	11504
Adamts15	NM_001024139	1950	235130
Adamts16	NM_172053	2062	271127
Adamts18	NM_172466	1748	208936
Adamts2	NM_175643	2301	216725
Adamts2	NM_175643	3764	216725
Adamts4	NM_172845	-715	240913
Adamts4	NM_172845	3098	240913
Adamts5	NM_011782	730	23794
Adamtsl2	NM_029981	1650	77794
Adamtsl5	NM_025629	-945	66548
Adarb1	NM_130895	1144	110532
Adarb1	NM_001024837	1144	110532
Adarb1	NM_130895	2232	110532
Adarb1	NM_001024837	2232	110532
Adck1	NM_028105	2031	72113
Adck2	NM_178873	1851	57869
Adck2	NM_178873	2963	57869
Adck5	NM_172960	99	268822
Adck5	NM_172960	1762	268822
Adcy5	NM_001012765	2141	224129
Adcy7	NM_007406	2774	11513
Adcy9	NM_009624	3238	11515
Adcyap1	NM_009625	5151	11516
Adcyap1r1	NM_007407	2402	11517
Adcyap1r1	NM_001025372	2402	11517
Add1	NM_001102444	1675	11518
Add1	NM_013457	1675	11518
Add1	NM_001024458	1675	11518
Add3	NM_013758	76	27360
Adh5	NM_007410	1248	11532
Adk	NM_134079	1217	11534
Adm2	NM_182928	2060	223780
Adm2	NM_182928	3085	223780
Adora2b	NM_007413	1415	11541
Adprh	NM_007414	3531	11544
Adprhl2	NM_133883	4715	100206
Adra1d	NM_013460	2404	11550
Adra2a	NM_007417	1529	11551
Adra2b	NM_009633	1841	11552
Adra2b	NM_009633	2466	11552
Adra2c	NM_007418	2223	11553
Adra2c	NM_007418	3836	11553
Adrb1	NM_007419	2601	11554
Adrb2	NM_007420	2574	11555
Adrb3	NM_013462	202	11556
Adrbk1	NM_130863	2557	110355
Adrbk2	NM_177078	1541	320129
Adrbk2	NM_001035531	1541	320129
Adssl1	NM_007421	-120	11565
Adssl1	NM_007421	2268	11565
Aebp2	NM_001005605	966	11569
Aebp2	NM_178803	1992	11569
Aebp2	NM_009637	357	11569
Afap1	NM_027373	3095	70292
Afap1l2	NM_146102	2997	226250
Afg3l1	NM_054070	2076	114896
Aga	NM_001005847	2382	11593
Agbl2	NM_178755	2625	271813
Agk	NM_023538	1711	69923
Agl	NM_001081326	1678	77559
Agmat	NM_001081408	2161	75986
Agmat	NM_001081408	2711	75986
Agpat2	NM_026212	1382	67512
Agpat2	NM_026212	1870	67512
Agpat5	NM_026792	2384	52123
Agpat6	NM_018743	2350	102247
Agps	NM_172666	1579	228061
Agrp	NM_007427	714	11604
Agtr1a	NM_177322	2263	11607
Agtr1b	NM_175086	2113	11608
Agxt	NM_016702	2310	11611
Ahnak	NM_009643	3289	66395
Ahnak	NM_001039959	3289	66395
Ahsa2	NM_172391	2791	268390
AI118078	NM_172923	2282	244886
AI314180	NM_172381	1815	230249
AI316807	NM_001012667	1474	102032
AI413582	NM_001002895	2340	106672
AI427122	NM_001033210	2164	102502
AI427515	NM_173016	2311	270097
AI593442	NM_178906	2078	330941
AI646023	NM_198860	1075	192734
AI661453	NM_145489	2563	224833
AI662250	NM_178926	2981	106639
AI842396	NM_213729	1780	103844
AI847670	NM_177869	2405	330050
AI894139	NM_178898	1949	101197
AI931714	NM_001081240	2117	102182
AI987662	NM_178899	5614	101202
AI987944	NM_183167	2332	233168
Aifm2	NM_178058	2202	71361
Aifm2	NM_001039194	2202	71361
Aifm3	NM_175178	2304	72168
Aip	NM_016666	1673	11632
Ak1	NM_021515	-94	11636
Ak1	NM_021515	331	11636
Ak3	NM_021299	1820	56248
Akap1	NM_001042541	2425	11640
Akap8l	NM_017476	2315	54194
Akap9	NM_194462	1790	100986
Akp2	NM_007431	2320	11647
Akr1b3	NM_009658	2048	11677
Akr1b8	NM_008012	2074	14187
Akt1	NM_009652	5913	11651
Aktip	NM_010241	2142	14339
Aldh16a1	NM_145954	1929	69748
Aldh1l1	NM_027406	1121	107747
Aldh1l1	NM_027406	2434	107747
Aldh3a2	NM_007437	2433	11671
Aldh3b1	NM_026316	2784	67689
Aldh5a1	NM_172532	2345	214579
Aldh6a1	NM_134042	1862	104776
Aldh8a1	NM_178713	5920	237320
Aldh9a1	NM_019993	2204	56752
Alg1	NM_145362	2124	208211
Alg2	NM_019998	2386	56737
Alg6	NM_001081264	1630	320438
Alkbh4	NM_028070	-1038	72041
Alkbh5	NM_172943	2091	268420
Alms1	NM_145223	2363	236266
Alox5	NM_009662	1716	11689
Als2	NM_028717	2425	74018
Als2cr2	NM_172656	2261	227154
Alx3	NM_007441	3789	11694
Amacr	NM_008537	1177	17117
Amfr	NM_011787	1160	23802
Amfr	NM_011787	2372	23802
Amhr2	NM_144547	1978	110542
Amigo1	NM_001004293	4060	229715
Amigo1	NM_146137	4060	229715
Amigo3	NM_177275	5736	320844
Amn	NM_033603	5016	93835
Ampd3	NM_009667	-1192	11717
Anapc1	NM_008569	2119	17222
Anapc4	NM_024213	2339	52206
Ang	NM_007447	4701	11727
Angel2	NM_021421	2167	52477
Angptl4	NM_020581	1417	57875
Angptl4	NM_020581	2430	57875
Ank	NM_020332	1581	11732
Ankfy1	NM_009671	2384	11736
Ankrd13b	NM_172945	3745	268445
Ankrd13d	NM_026720	1625	68423
Ankrd15	NM_181404	1184	107351
Ankrd15	NM_181404	1971	107351
Ankrd2	NM_020033	6023	56642
Ankrd26	NM_001081112	1963	232339
Ankrd27	NM_178263	997	245886
Ankrd27	NM_145633	997	245886
Ankrd32	NM_134071	1883	105377
Ankrd32	NM_134071	2233	105377
Ankrd33	NM_144790	-385	208258
Ankrd37	NM_001039562	1658	654824
Ankrd37	NM_001039562	2508	654824
Ankrd38	NM_172872	1672	242553
Ankrd39	NM_026241	2491	109346
Ankrd43	NM_183173	415	237761
Ankrd44	NM_001081433	2219	329154
Ankrd46	NM_175134	1616	68839
Ankrd56	NM_175270	2289	78088
Ankrd6	NM_080471	1470	140577
Ankrd6	NM_001012450	1470	140577
Ankzf1	NM_026187	1254	52231
Anp32e	NM_023210	1558	66471
Antxr1	NM_054041	1318	69538
Anxa4	NM_013471	2034	11746
Anxa4	NM_013471	5422	11746
Anxa5	NM_009673	2553	11747
Aof2	NM_133872	2387	99982
Aof2	NM_133872	5274	99982
Ap1g2	NM_007455	1832	11766
Ap1m2	NM_009678	3285	11768
Ap1s3	NM_183027	2065	252903
Ap2s1	NM_198613	1245	232910
Ap3m1	NM_018829	1348	55946
Ap3m2	NM_029505	2461	64933
Ap4e1	NM_175550	2116	108011
Apba1	NM_177034	1635	319924
Apbb1	NM_009685	1945	11785
Apbb2	NM_009686	3340	11787
Apc	NM_007462	1663	11789
Apc	NM_007462	2475	11789
Apc2	NM_011789	5061	23805
Apcdd1	NM_133237	1657	494504
Aph1a	NM_146104	-1393	226548
Aph1b	NM_177583	1820	208117
Aph1c	NM_026674	1712	68318
Aph1c	NM_026674	2474	68318
Aph1c	NM_026674	2924	68318
Api5	NM_007466	2321	11800
Apip	NM_019735	2169	56369
Apoa1	NM_009692	3013	11806
Apoa1bp	NM_144897	1708	246703
Apob48r	NM_138310	2329	171504
Apob48r	NM_138310	4429	171504
Apob48r	NM_138310	5216	171504
Apobec1	NM_031159	2350	11810
Apobec2	NM_009694	-78	11811
Apobec3	NM_030255	1375	80287
Apom	NM_018816	5815	55938
Aptx	NM_025545	2326	66408
Aptx	NM_001025444	2055	66408
Aqp2	NM_009699	-699	11827
Aqp3	NM_016689	5746	11828
Aqp5	NM_009701	2304	11830
Aqp6	NM_175087	-1793	11831
Aqp6	NM_175087	932	11831
Aqp6	NM_175087	1420	11831
Aqp7	NM_007473	1831	11832
Aqp7	NM_007473	4993	11832
Arf3	NM_007478	2313	11842
Arf5	NM_007480	698	11844
Arfgap1	NM_145760	1796	228998
Arfip1	NM_001081093	2440	99889
Arg1	NM_007482	4761	11846
Arhgap10	NM_030113	1206	78514
Arhgap10	NM_030113	2406	78514
Arhgap18	NM_176837	1958	73910
Arhgap19	NM_027667	3388	71085
Arhgap20	NM_175535	1381	244867
Arhgap24	NM_029270	1828	231532
Arhgap24	NM_146161	1828	231532
Arhgap25	NM_175476	1818	232201
Arhgap25	NM_001037727	1758	232201
Arhgap27	NM_133715	-604	544817
Arhgap30	NM_001005508	3310	226652
Arhgdib	NM_007486	787	11857
Arhgdib	NM_007486	1812	11857
Arhgdig	NM_008113	5755	14570
Arhgef1	NM_008488	-1429	16801
Arhgef1	NM_008488	5896	16801
Arhgef10	NM_172751	1384	234094
Arhgef10	NM_001037736	1384	234094
Arhgef10l	NM_172415	2191	72754
Arhgef12	NM_027144	2611	69632
Arhgef15	NM_177566	-923	442801
Arhgef17	NM_001081116	2575	207212
Arhgef17	NM_001081116	2925	207212
Arhgef4	NM_183019	-229	226970
Arhgef4	NM_183019	1559	226970
Arhgef7	NM_017402	1808	54126
Arhgef7	NM_017402	2433	54126
Arid1a	NM_001080819	6024	93760
Arid4a	NM_001081195	1484	238247
Arid5b	NM_023598	126	71371
Arl2	NM_019722	2388	56327
Arl2bp	NM_024191	1471	107566
Arl2bp	NM_024269	1120	107566
Arl2bp	NM_024191	2346	107566
Arl2bp	NM_024269	1995	107566
Arl3	NM_019718	1837	56350
Arl4a	NM_007487	3012	11861
Arl4a	NM_001039515	2401	11861
Arl4d	NM_025404	-92	80981
Arl6	NM_019665	1497	56297
Arl6	NM_019665	2210	56297
Arl6ip5	NM_022992	1115	65106
Armc1	NM_028840	2360	74252
Armc10	NM_026034	2074	67211
Armc8	NM_028768	2207	74125
Armet	NM_029103	5606	74840
Arntl2	NM_172309	174	272322
Arpm1	NM_029690	4583	76652
Arrb1	NM_177231	1892	109689
Arrb1	NM_178220	1892	109689
Arrb2	NM_145429	671	216869
Arrdc1	NM_178408	1774	215705
Arrdc1	NM_178408	2436	215705
Arrdc2	NM_027560	4831	70807
Arsb	NM_009712	2417	11881
Arsi	NM_001038499	2132	545260
Arsj	NM_173451	2081	271970
Asah1	NM_019734	1786	11886
Asah1	NM_019734	2386	11886
Asb10	NM_080444	-754	117590
Asb10	NM_080444	1609	117590
Asb10	NM_080444	2171	117590
Asb10	NM_080444	2846	117590
Asb15	NM_080847	1144	78910
Asb4	NM_023048	-1610	65255
Ascc2	NM_029291	1367	75452
Ascl1	NM_008553	970	17172
Ascl3	NM_020051	-1909	56787
Asf1b	NM_024184	1220	66929
Asl	NM_133768	1911	109900
Asns	NM_012055	2205	27053
Asns	NM_012055	2680	27053
Asnsd1	NM_133728	1794	70396
Asprv1	NM_026414	-1892	67855
Asprv1	NM_026414	2508	67855
Asprv1	NM_026414	4908	67855
Asrgl1	NM_025610	1306	66514
Asrgl1	NM_025610	1856	66514
Atad2	NM_027435	3113	70472
Atf3	NM_007498	2225	11910
Atf3	NM_007498	2575	11910
Atf4	NM_009716	2174	11911
Atf7	NM_146065	1435	223922
Atf7ip	NM_019426	5954	54343
Atg16l1	NM_029846	1552	77040
Atg3	NM_026402	1459	67841
Atg3	NM_026402	2309	67841
Atg4c	NM_175029	2151	242557
Atg9a	NM_001003917	1465	245860
Atg9b	NM_001002897	4364	213948
Athl1	NM_145387	1946	212974
Atm	NM_007499	1911	11920
Atoh7	NM_016864	2359	53404
Atoh8	NM_153778	1529	71093
Atp12a	NM_138652	2496	192113
Atp13a1	NM_133224	1839	170759
Atp13a2	NM_029097	1825	74772
Atp1a2	NM_178405	5155	98660
Atp1a3	NM_144921	1711	232975
Atp1b3	NM_007502	3257	11933
Atp2b1	NM_026482	1652	67972
Atp2b2	NM_001036684	930	11941
Atp2b2	NM_001036684	2517	11941
Atp2b2	NM_009723	1376	11941
Atp2c1	NM_175025	1799	235574
Atp2c1	NM_175025	2337	235574
Atp5a1	NM_007505	1881	11946
Atp5o	NM_138597	3600	28080
Atp5o	NM_138597	5850	28080
Atp5s	NM_026536	2139	68055
Atp6v0a1	NM_016920	1697	11975
Atp6v0d1	NM_013477	2972	11972
Atp6v0e2	NM_133764	2020	76252
Atp6v1b2	NM_007509	1578	11966
Atp6v1f	NM_025381	1630	66144
Atp8a1	NM_009727	2467	11980
Atp8a1	NM_001038999	2467	11980
Atp8a2	NM_015803	1816	50769
Atp9b	NM_015805	5803	50771
Atpbd4	NM_025675	1936	66632
Atxn1	NM_009124	2902	20238
Atxn7	NM_139227	3108	246103
Atxn7l2	NM_175183	973	72522
Atxn7l4	NM_028139	2075	380753
AU014645	NM_001033201	1680	433702
AU021838	NM_001037746	-1623	328099
AU022252	NM_001012400	2671	230696
AU040320	NM_133886	1887	100317
AU040320	NM_001035525	2102	100317
AU040320	NM_001035526	1887	100317
AU040320	NM_133886	2262	100317
AU040320	NM_001035525	2477	100317
AU040320	NM_001035526	2262	100317
Avp	NM_009732	773	11998
Avpr1a	NM_016847	1633	54140
Avpr1a	NM_016847	2521	54140
AW061290	NM_201361	2586	381110
AW061290	NM_201361	5686	381110
AW125753	NM_029007	18	105005
AW125753	NM_029007	643	105005
AW146020	NM_177884	1250	330361
AW146242	NM_146168	1631	232023
AW544981	NM_145986	1586	213956
AW544981	NM_145986	2636	213956
AW548124	NM_134117	2765	106522
AW555464	NM_001024602	1228	217882
AY078069	NM_172142	2053	243910
Aytl1a	NM_173014	2339	270084
Azin1	NM_001102458	2479	54375
Azin1	NM_018745	2479	54375
B230208H17Rik	NM_001024616	2259	227624
B230217C12Rik	NM_001080935	657	68127
B230317C12Rik	NM_019833	1986	56279
B230339M05Rik	NM_177658	1437	228850
B230399E16Rik	NM_173770	1479	240479
B230399E16Rik	NM_173770	2442	240479
B2m	NM_009735	2228	12010
B3gnt3	NM_028189	826	72297
B3gnt3	NM_028189	4988	72297
B3gnt4	NM_198611	-368	231727
B3gntl1	NM_178664	1735	210004
B3gntl1	NM_178664	2635	210004
B430119L13Rik	NM_177303	852	320974
B4galnt2	NM_008081	2502	14422
B4galnt3	NM_198884	1910	330406
B4galt1	NM_022305	2531	14595
B4galt6	NM_019737	945	56386
B830045N13Rik	NM_153539	3805	215378
B830045N13Rik	NM_153539	4292	215378
B930006L02Rik	NM_178764	1735	319604
B9d2	NM_172148	1399	232987
Bad	NM_007522	1868	12015
Bag1	NM_009736	2398	12017
Bag2	NM_145392	2280	213539
Bag3	NM_013863	-1934	29810
Bag3	NM_013863	2616	29810
Bag4	NM_026121	2256	67384
Banf1	NM_011793	1867	23825
Banf1	NM_001038231	2165	23825
Banp	NM_016812	-20	53325
Barhl2	NM_001005477	2615	104382
Bat2	NM_020027	2378	53761
Bat3	NM_057171	2390	224727
Baz1b	NM_011714	1620	22385
BB146404	NM_178908	1387	103511
BB220380	NM_001081566	-1658	104709
BB220380	NM_001004435	-1658	104709
Bbs12	NM_001008502	1612	241950
Bbx	NM_027444	2310	70508
BC002199	NM_145964	2252	211556
BC003266	NM_030252	2210	80284
BC003324	NM_030259	2743	80291
BC004004	NM_030561	-607	80748
BC005537	NM_024473	-100	79555
BC005624	NM_144885	5339	227707
BC006662	NM_145466	2188	223267
BC011426	NM_145490	1710	224893
BC013481	NM_139065	5620	245945
BC013672	NM_001081215	2427	234311
BC013712	NM_001033308	1858	230787
BC016579	NM_145389	1781	212998
BC017158	NM_145590	2042	233913
BC020077	NM_145549	1935	230500
BC021608	NM_138951	-1859	192653
BC021891	NM_145608	2063	234878
BC022224	NM_177564	1807	192970
BC023055	NM_198108	2315	226123
BC024814	NM_146247	2145	239706
BC025816	NM_146219	2108	234796
BC026585	NM_001033284	1763	226527
BC027344	NM_173738	1845	233057
BC028528	NM_153513	672	229600
BC030396	NM_173862	1868	239463
BC030476	NM_173421	2421	239368
BC030500	NM_173411	2911	234290
BC030867	NM_153544	-1720	217216
BC031441	NM_146249	2243	240120
BC031781	NM_145943	781	208768
BC031853	NM_172758	2171	234595
BC033915	NM_027498	1523	70661
BC033915	NM_027498	2310	70661
BC035295	NM_153407	2267	207785
BC035537	NM_153535	1242	212326
BC037034	NM_153161	1795	231807
BC037703	NM_172295	2904	242125
BC038286	NM_170755	2178	227298
BC038479	NM_153803	1685	244757
BC038925	NM_177878	2621	330216
BC039093	NM_001081098	2994	230761
BC048507	NM_001001185	2213	408058
BC048651	NM_207258	1886	330277
BC049715	NM_178776	2224	320135
BC049762	NM_177567	1734	193286
BC050777	NM_183181	652	241850
BC051142	NM_001001177	2298	407788
BC053749	NM_183321	1909	333193
BC056474	NM_001001493	4739	414077
BC056923	NM_173395	2319	227358
BC057552	NM_172502	2501	212123
BC057893	NM_173033	1715	272027
BC060632	NM_198625	2442	244654
BC064033	NM_173375	2271	208164
BC064033	NM_173375	5884	208164
BC066028	NM_001001180	1810	407812
BC066135	NM_173031	1391	271887
BC067047	NM_177782	2405	277360
BC068157	NM_207203	-1275	73072
BC068157	NM_207203	2000	73072
BC068157	NM_207203	2700	73072
BC068281	NM_173416	2204	238037
BC068281	NM_173416	2654	238037
BC072620	NM_001013758	1603	237403
BC087945	NM_001013792	2389	432940
BC088983	NM_001009951	2037	382010
BC088983	NM_001009951	2662	382010
BC088983	NM_001009951	3187	382010
BC107230	NM_153172	2121	260408
Bcan	NM_007529	1622	12032
Bcar1	NM_009954	5213	12927
Bcar3	NM_013867	1153	29815
Bccip	NM_025392	1610	66165
Bckdk	NM_009739	2101	12041
Bcl11a	NM_016707	5845	14025
Bcl11b	NM_021399	4176	58208
Bcl11b	NM_001079883	4176	58208
Bcl11b	NM_021399	4701	58208
Bcl11b	NM_001079883	4701	58208
Bcl2l1	NM_009743	1869	12048
Bcl2l11	NM_009754	589	12125
Bcl2l11	NM_207681	589	12125
Bcl2l11	NM_207680	589	12125
Bcl2l13	NM_153516	-1835	94044
Bcl2l13	NM_153516	1640	94044
Bcl2l14	NM_025778	-1509	66813
Bcl2l2	NM_007537	-24	12050
Bcs1l	NM_025784	2116	66821
Bdnf	NM_007540	1506	12064
Bdnf	NM_001048139	309	12064
Becn1	NM_019584	2231	56208
Best2	NM_145388	980	212989
Best3	NM_001007583	2331	382427
Bet1	NM_009748	1860	12068
Bet1	NM_009748	5598	12068
Bex6	NM_001033539	-323	328660
Bfar	NM_025976	2225	67118
Bfsp2	NM_001002896	2654	107993
Bhlhb3	NM_024469	665	79362
Bhlhb3	NM_024469	2040	79362
Bhlhb3	NM_024469	2890	79362
Bhlhb5	NM_021560	376	59058
Bhlhb5	NM_021560	3176	59058
Bhlhb9	NM_001098222	1623	70237
Bhlhb9	NM_198161	1623	70237
Bhmt2	NM_022884	1618	64918
Bicd1	NM_009753	2168	12121
Bicd1	NM_009753	3105	12121
Blm	NM_007550	2503	12144
Blm	NM_001042527	2382	12144
Blmh	NM_178645	1780	104184
Bloc1s1	NM_015740	1395	14533
Bloc1s3	NM_177692	2595	232946
Blvrb	NM_144923	79	233016
Blvrb	NM_144923	2154	233016
Bmp3	NM_173404	2218	110075
Bmp6	NM_007556	1778	12161
Bmp7	NM_007557	1993	12162
Bmp8a	NM_007558	1392	12163
Bmper	NM_028472	1618	73230
Bmpr2	NM_007561	532	12168
Bms1	NM_194339	1877	213895
Bnc1	NM_007562	1540	12173
Bnc1	NM_007562	5652	12173
Bnc2	NM_172870	2997	242509
Bnip1	NM_172149	1814	224630
Bnip3	NM_009760	2811	12176
Boc	NM_172506	1854	117606
Bok	NM_016778	2317	51800
Boll	NM_029267	1024	75388
Bpgm	NM_007563	1595	12183
Bpgm	NM_007563	2207	12183
Bpi	NM_177850	1949	329547
Bpnt1	NM_011794	-625	23827
Braf	NM_139294	1313	109880
Brap	NM_028227	1593	72399
Brd3	NM_023336	2957	67382
Brf2	NM_025686	2421	66653
Brip1	NM_178309	2355	237911
Brms1l	NM_001037756	660	52592
Brms1l	NM_001037756	1698	52592
Brp16	NM_021555	1785	59053
Brp16	NM_021555	2448	59053
Brp44l	NM_018819	2310	55951
Brpf1	NM_030178	1860	78783
Brwd2	NM_172255	2024	207425
Bsg	NM_009768	-790	12215
Bsg	NM_001077184	-790	12215
Bst1	NM_009763	2081	12182
Btbd1	NM_146193	2483	83962
Btbd14a	NM_026495	2381	67991
Btbd14b	NM_025788	3201	66830
Btbd16	NM_001081038	-1045	330660
Btbd16	NM_001081038	2255	330660
Btbd6	NM_201646	2252	399566
Btd	NM_025295	2970	26363
Btk	NM_013482	4258	12229
Btn1a1	NM_013483	1767	12231
Btrc	NM_009771	1539	12234
Btrc	NM_001037758	1539	12234
Bub1	NM_009772	2442	12235
Bub1b	NM_009773	1691	12236
Bub1b	NM_009773	2166	12236
Bzrap1	NM_172449	6020	207777
C130034I18Rik	NM_177233	1932	320701
C130034I18Rik	NM_177233	5282	320701
C130038G02Rik	NM_029920	2267	77521
C130060K24Rik	NM_175524	2100	243407
C130074G19Rik	NM_178692	2210	226777
C130090K23Rik	NM_181323	2134	231293
C130090K23Rik	NM_181323	2584	231293
C1d	NM_020558	2130	57316
C1qc	NM_007574	3358	12262
C1ql2	NM_207233	1992	226359
C1ql2	NM_207233	3067	226359
C1qtnf4	NM_026161	1958	67445
C1qtnf4	NM_026161	5695	67445
C1qtnf6	NM_028331	1731	72709
C1rl	NM_181344	2782	232371
C230081A13Rik	NM_172924	1880	244895
C230094A16Rik	NM_146016	2379	237711
C230096C10Rik	NM_146157	2093	230866
C230096C10Rik	NM_001039200	2093	230866
C330005M16Rik	NM_175319	1353	101744
C330019G07Rik	NM_194340	4558	215476
C330021F23Rik	NM_001024728	903	546049
C330043M08Rik	NM_177883	2149	330323
C3ar1	NM_009779	2050	12267
C430003P19Rik	NM_198017	1718	109359
C530028O21Rik	NM_175696	2475	319352
C530028O21Rik	NM_175696	4463	319352
C530043G21Rik	NM_145413	2759	215015
C630035N08Rik	NM_175427	1628	109349
C730027E14Rik	NM_146020	3140	216871
C79127	NM_177691	164	232941
C79407	NM_172578	3033	217653
C920005C14Rik	NM_177391	-658	338368
C920005C14Rik	NM_177391	1817	338368
C920006C10Rik	NM_133766	2135	76740
C920016K16Rik	NM_001045559	1992	240067
Cab39l	NM_026908	1595	69008
Cabin1	NM_172549	1785	104248
Cables1	NM_022021	1880	63955
Cables1	NM_022021	2930	63955
Cacna1a	NM_007578	988	12286
Cacna1f	NM_019582	5659	54652
Cacna2d2	NM_020263	1177	56808
Cacna2d2	NM_020263	2477	56808
Cacnb1	NM_031173	2396	12295
Cacnb1	NM_145121	2396	12295
Cacnb2	NM_023116	2755	12296
Cacng6	NM_133183	2190	54378
Cacng8	NM_133190	2229	81905
Cacybp	NM_009786	2327	12301
Cadm3	NM_053199	1374	94332
Cadps2	NM_153163	1404	320405
Calcb	NM_054084	2169	116903
Calcoco2	NM_029755	1736	76815
Cald1	NM_145575	1744	109624
Cald1	NM_145575	2819	109624
Calm1	NM_009790	1600	12313
Calm2	NM_007589	3037	12314
Caln1	NM_021371	2489	140904
Calr	NM_007591	2445	12317
Calr3	NM_028500	1898	73316
Camk1	NM_133926	2071	52163
Camk2a	NM_009792	1168	12322
Camk4	NM_009793	2543	12326
Camkk1	NM_018883	1653	55984
Camkk1	NM_018883	2203	55984
Camta2	NM_178116	1968	216874
Cand2	NM_025958	1588	67088
Capg	NM_007599	1993	12332
Capg	NM_001042534	5420	12332
Capn2	NM_009794	2223	12334
Capn2	NM_009794	4761	12334
Capn7	NM_009796	1641	12339
Capn7	NM_009796	2191	12339
Caprin1	NM_016739	2128	53872
Capza2	NM_007604	1628	12343
Capzb	NM_009798	1617	12345
Capzb	NM_001037761	1569	12345
Car11	NM_009800	3301	12348
Car15	NM_030558	-1917	80733
Car2	NM_009801	2700	12349
Car4	NM_007607	2307	12351
Car5a	NM_007608	5600	12352
Car7	NM_053070	2106	12354
Car7	NM_053070	2669	12354
Car7	NM_053070	3419	12354
Car8	NM_007592	1799	12319
Card10	NM_130859	1403	105844
Casc4	NM_199038	2332	319996
Casc4	NM_177054	2332	319996
Casd1	NM_145398	1297	213819
Casd1	NM_145398	2660	213819
Casd1	NM_145398	2985	213819
Caskin1	NM_027937	1648	268932
Casp2	NM_007610	463	12366
Casp3	NM_009810	2085	12367
Casp7	NM_007611	2332	12369
Casp9	NM_015733	2336	12371
Casr	NM_013803	1780	12374
Catsper1	NM_139301	35	225865
Cav1	NM_007616	1841	12389
Cav1	NM_007616	2203	12389
Cav2	NM_016900	2147	12390
Cav2	NM_016900	2647	12390
Cbara1	NM_144822	2230	216001
Cbfa2t3h	NM_009824	978	12398
Cblc	NM_023224	1692	80794
Cblc	NM_023224	2717	80794
Cbll1	NM_134048	2119	104836
Cbln1	NM_019626	9	12404
Cbln1	NM_019626	1246	12404
Cbln2	NM_172633	373	12405
Cbln2	NM_172633	1798	12405
Cbln3	NM_019820	1369	56410
Cbr2	NM_007621	552	12409
Cbr4	NM_145595	2045	234309
Cbx8	NM_013926	5985	30951
Ccar1	NM_026201	2921	67500
Ccdc104	NM_025740	1753	216618
Ccdc111	NM_001001184	2333	408022
Ccdc115	NM_027159	1933	69668
Ccdc116	NM_029779	171	76872
Ccdc116	NM_029779	1846	76872
Ccdc116	NM_029779	5346	76872
Ccdc116	NM_029779	5796	76872
Ccdc12	NM_028312	2156	72654
Ccdc122	NM_175369	1647	108811
Ccdc124	NM_026964	3186	234388
Ccdc128	NM_028658	1637	73825
Ccdc128	NM_028658	2387	73825
Ccdc132	NM_024260	1720	73288
Ccdc135	NM_001042715	3010	330830
Ccdc142	NM_001081266	2116	243510
Ccdc28a	NM_144820	2138	215814
Ccdc47	NM_026009	1819	67163
Ccdc49	NM_026186	2135	67480
Ccdc51	NM_025689	2141	66658
Ccdc64	NM_001080808	3269	75665
Ccdc69	NM_177471	1504	52570
Ccdc72	NM_183250	2255	66167
Ccdc73	NM_177600	2095	211936
Ccdc77	NM_026028	2175	67200
Ccdc79	NM_180958	1325	320022
Ccdc83	NM_029256	1908	75338
Ccdc88b	NM_001081291	-676	78317
Ccdc91	NM_025911	1958	67015
Ccdc92	NM_144819	1421	215707
Ccdc94	NM_028381	-734	72886
Ccdc97	NM_028771	1903	52132
Cckbr	NM_007627	1554	12426
Ccl17	NM_011332	-340	20295
Ccl17	NM_011332	4310	20295
Ccm2	NM_146014	1373	216527
Ccnc	NM_016746	1776	51813
Ccnd1	NM_007631	-93	12443
Ccnd2	NM_009829	1546	12444
Ccnd2	NM_009829	3059	12444
Ccnd3	NM_001081635	1551	12445
Ccnd3	NM_001081636	1551	12445
Ccndbp1	NM_010761	2157	17151
Ccng2	NM_007635	2752	12452
Ccni	NM_017367	2516	12453
Ccny	NM_026484	1839	67974
Ccny	NM_026484	2477	67974
Ccpg1	NM_028181	2130	72278
Ccr10	NM_007721	680	12777
Ccrk	NM_053180	765	105278
Ccrk	NM_053180	2202	105278
Cct4	NM_009837	1845	12464
Cct7	NM_007638	2764	12468
Cct8	NM_009840	2398	12469
Cd180	NM_008533	1700	17079
Cd1d1	NM_007639	1663	12479
Cd1d2	NM_007640	2280	12480
Cd247	NM_031162	2114	12503
Cd24a	NM_009846	713	12484
Cd24a	NM_009846	1263	12484
Cd300lg	NM_027987	-1412	52685
Cd302	NM_025422	1525	66205
Cd320	NM_019421	2377	54219
Cd37	NM_007645	2291	12493
Cd38	NM_007646	2197	12494
Cd44	NM_009851	1553	12505
Cd44	NM_001039150	1553	12505
Cd44	NM_001039151	1553	12505
Cd6	NM_009852	3089	12511
Cd6	NM_001037801	3089	12511
Cd63	NM_007653	1179	12512
Cd63	NM_001042580	2126	12512
Cd7	NM_009854	4058	12516
Cd70	NM_011617	1325	21948
Cd72	NM_007654	1189	12517
Cd74	NM_010545	5948	16149
Cd74	NM_001042605	5948	16149
Cd79a	NM_007655	4046	12518
Cd79b	NM_008339	957	15985
Cd9	NM_007657	3664	12527
Cd9	NM_007657	4152	12527
Cd9	NM_007657	5727	12527
Cd97	NM_011925	3165	26364
Cda	NM_028176	1792	72269
Cda	NM_028176	3055	72269
Cdc16	NM_027276	-1014	69957
Cdc16	NM_027276	1023	69957
Cdc16	NM_027276	1711	69957
Cdc26	NM_139291	1293	66440
Cdc2l5	NM_001081058	2619	69562
Cdc2l6	NM_198164	1649	78334
Cdc37	NM_016742	5987	12539
Cdc42ep3	NM_026514	1519	260409
Cdc42ep3	NM_026514	2606	260409
Cdc7	NM_009863	1672	12545
Cdcp2	NM_172873	280	242603
Cdcp2	NM_172873	2655	242603
Cdcp2	NM_172873	3967	242603
Cdh13	NM_019707	3058	12554
Cdh15	NM_007662	2314	12555
Cdh15	NM_007662	2964	12555
Cdh20	NM_011800	2280	23836
Cdh3	NM_007665	-1565	12560
Cdh3	NM_001037809	-1587	12560
Cdh3	NM_007665	2772	12560
Cdh3	NM_001037809	2750	12560
Cdh5	NM_009868	251	12562
Cdh8	NM_007667	1205	12564
Cdh8	NM_001039154	1205	12564
Cdh8	NM_007667	1918	12564
Cdh8	NM_001039154	1918	12564
Cdk2	NM_016756	2518	12566
Cdk2	NM_183417	2518	12566
Cdk2ap2	NM_026373	1587	52004
Cdk5r1	NM_009871	5090	12569
Cdk5r2	NM_009872	1385	12570
Cdk6	NM_009873	-736	12571
Cdkl1	NM_183294	1618	71091
Cdkl1	NM_183294	2368	71091
Cdkl2	NM_016912	1418	53886
Cdkl2	NM_177270	1430	53886
Cdkn1b	NM_009875	-1531	12576
Cdkn1b	NM_009875	2157	12576
Cdkn2a	NM_009877	3014	12578
Cdkn2aip	NM_172407	2690	70925
Cdkn2c	NM_007671	2310	12580
Cdr2	NM_007672	2336	12585
Cds1	NM_173370	1652	74596
Cdsn	NM_001008424	4978	386463
Cdyl2	NM_029441	4671	75796
Ceacam9	NM_011927	3623	26368
Cebpa	NM_007678	1101	12606
Cebpe	NM_207131	3914	110794
Cebpz	NM_001024806	2277	12607
Cecr6	NM_033567	900	94047
Cecr6	NM_033567	3400	94047
Celsr1	NM_009886	1243	12614
Cenpe	NM_173762	1524	229841
Cenpe	NM_173762	2186	229841
Cenpj	NM_001014996	5904	219103
Cenpp	NM_025495	1825	66336
Cenpq	NM_031863	2350	83815
Cenpt	NM_177150	2517	320394
Centa1	NM_172723	1344	231821
Centa2	NM_172133	2412	216991
Centd2	NM_001040111	2155	69710
Centd3	NM_139206	2897	106952
Centd3	NM_139206	3409	106952
Cep70	NM_023873	2239	68121
Cep72	NM_028959	1992	74470
Cerk	NM_145475	766	223753
Cerk	NM_145475	2004	223753
Cetn4	NM_145825	1719	207175
Cfd	NM_013459	-1122	11537
Cfdp1	NM_011801	3002	23837
Cfl1	NM_007687	446	12631
Cfl1	NM_007687	908	12631
Cflar	NM_207653	271	12633
Cflar	NM_009805	271	12633
Cflar	NM_207653	2146	12633
Cflar	NM_009805	2146	12633
Cftr	NM_021050	1026	12638
Cftr	NM_021050	2089	12638
Cgnl1	NM_026599	1616	68178
Ch25h	NM_009890	1587	12642
Chac2	NM_026527	1772	68044
Chaf1a	NM_013733	-1338	27221
Chaf1b	NM_028083	1617	110749
Chchd3	NM_025336	1898	66075
Chchd6	NM_025351	1616	66098
Chchd6	NM_025351	2291	66098
Chd1l	NM_026539	1437	68058
Chd3	NM_146019	-1143	216848
Chd4	NM_145979	-1668	107932
Chd6	NM_173368	2595	71389
Chd9	NM_177224	-1921	109151
Chd9	NM_177224	1604	109151
Cherp	NM_138585	1755	27967
Chgb	NM_007694	2174	12653
Chl1	NM_007697	2343	12661
Chl1	NM_007697	3356	12661
Chmp1a	NM_145606	2587	234852
Chmp4c	NM_025519	1603	66371
Chmp5	NM_029814	2140	76959
Chmp6	NM_001085498	2189	208092
Chodl	NM_139134	2158	246048
Chrd	NM_009893	2463	12667
Chrm1	NM_007698	443	12669
Chrm2	NM_203491	1992	243764
Chrm2	NM_203491	3129	243764
Chrna5	NM_176844	3064	110835
Chrnb1	NM_009601	1723	11443
Chrnb4	NM_148944	1861	108015
Chrnd	NM_021600	-1639	11447
Chrne	NM_009603	-246	11448
Chst10	NM_145142	1395	98388
Chst10	NM_145142	2020	98388
Chst12	NM_021528	-950	59031
Chst3	NM_016803	1267	53374
Chst3	NM_016803	1854	53374
Chst5	NM_019950	1488	56773
Chst5	NM_019950	2276	56773
Chst5	NM_019950	4926	56773
Chst7	NM_021715	3467	60322
Chtf18	NM_145409	1827	214901
Churc1	NM_206534	2053	211151
Ciapin1	NM_134141	2210	109006
Cib2	NM_019686	2876	56506
Cidec	NM_178373	-1199	14311
Cidec	NM_178373	1001	14311
Cidec	NM_178373	1738	14311
Ciita	NM_007575	3555	12265
Ciita	NM_007575	4117	12265
Cilp2	NM_026818	1571	68709
Cilp2	NM_026818	5584	68709
Cirbp	NM_007705	-460	12696
Cirh1a	NM_011574	2236	21771
Cish	NM_009895	2406	12700
Cited1	NM_007709	1304	12705
Ciz1	NM_028412	458	68379
Ciz1	NM_028412	1958	68379
Ckap2l	NM_181589	1627	70466
Ckap4	NM_175451	1592	216197
Cklf	NM_029295	2210	75458
Cklf	NM_001037841	2181	75458
Ckm	NM_007710	1283	12715
Ckmt1	NM_009897	-1039	12716
Ckmt1	NM_009897	2149	12716
Clcf1	NM_019952	3909	56708
Clcn4-2	NM_011334	1790	12727
Cldn1	NM_016674	1675	12737
Cldn11	NM_008770	1446	18417
Cldn13	NM_020504	4937	57255
Cldn14	NM_019500	755	56173
Cldn23	NM_027998	1399	71908
Cldn23	NM_027998	2424	71908
Cldn6	NM_018777	1931	54419
Cldn7	NM_016887	1590	53624
Cldnd1	NM_171826	1790	224250
Cldnd2	NM_028849	4677	74276
Clec14a	NM_025809	967	66864
Clec14a	NM_025809	1480	66864
Clec2d	NM_053109	1980	93694
Clec4a3	NM_153197	1701	73149
Clgn	NM_009904	2123	12745
Clic6	NM_172469	2321	209195
Clic6	NM_172469	2746	209195
Clip3	NM_001081114	-596	76686
Clip4	NM_030179	3264	78785
Clk4	NM_007714	1515	12750
Cln3	NM_009907	4100	12752
Cln3	NM_009907	6200	12752
Clptm1	NM_019649	2996	56457
Clspn	NM_175554	2114	269582
Clspn	NM_175554	2639	269582
Clstn1	NM_023051	1379	65945
Clstn3	NM_153508	2835	232370
Clybl	NM_029556	1472	69634
Cmklr1	NM_008153	1626	14747
Cmklr1	NM_008153	1988	14747
Cml1	NM_023160	2229	66116
Cmtm3	NM_024217	1757	68119
Cmtm3	NM_024217	5832	68119
Cmtm6	NM_026036	2117	67213
Cmtm7	NM_133978	2126	102545
Cmtm8	NM_027294	742	70031
Cmtm8	NM_027294	1705	70031
Cmtm8	NM_027294	2242	70031
Cnih3	NM_028408	1654	72978
Cnksr1	NM_001081047	1061	194231
Cnksr3	NM_172546	1634	215748
Cnksr3	NM_172546	2922	215748
Cnn2	NM_007725	-369	12798
Cnn2	NM_007725	4543	12798
Cnnm1	NM_031396	1825	83674
Cnnm1	NM_031396	2775	83674
Cnot7	NM_011135	1742	18983
Cnot7	NM_011135	2617	18983
Cnp	NM_009923	1735	12799
Cnpy1	NM_175651	612	269637
Cntn2	NM_177129	1870	21367
Cntn4	NM_173004	1687	269784
Cntn4	NM_173004	2312	269784
Cntnap1	NM_016782	7	53321
Coasy	NM_027896	1712	71743
Cog1	NM_013581	2158	16834
Coil	NM_016706	1627	12812
Col12a1	NM_007730	3252	12816
Col13a1	NM_007731	544	12817
Col14a1	NM_181277	933	12818
Col16a1	NM_028266	-246	107581
Col18a1	NM_009929	1062	12822
Col1a1	NM_007742	3679	12842
Col1a2	NM_007743	2104	12843
Col25a1	NM_198711	2800	77018
Col25a1	NM_029838	2800	77018
Col27a1	NM_025685	1167	373864
Col27a1	NM_025685	2892	373864
Col4a1	NM_009931	1486	12826
Col4a1	NM_009931	2624	12826
Col4a2	NM_009932	1484	12827
Col4a2	NM_009932	2622	12827
Col4a3	NM_007734	2530	12828
Col4a4	NM_007735	2601	12829
Col6a1	NM_009933	1823	12833
Col6a2	NM_146007	1451	12834
Col7a1	NM_007738	2111	12836
Col7a1	NM_007738	5173	12836
Commd10	NM_178377	1896	69456
Commd2	NM_175095	2006	52245
Commd5	NM_025536	5930	66398
Commd6	NM_001033132	1737	66200
Commd7	NM_133850	2120	99311
Comp	NM_016685	3804	12845
Comt	NM_007744	1903	12846
Comtd1	NM_026965	4743	69156
Copg	NM_017477	1454	54161
Copg	NM_201244	1422	54161
Copg2	NM_017478	2465	54160
Cops2	NM_009939	2283	12848
Cops5	NM_013715	1696	26754
Cops6	NM_012002	1546	26893
Cops7b	NM_172974	2238	26895
Coq6	NM_172582	1745	217707
Coq9	NM_026452	2134	67914
Corin	NM_016869	2003	53419
Coro1a	NM_009898	707	12721
Coro1c	NM_011779	2622	23790
Coro2b	NM_175484	724	235431
Coro2b	NM_175484	2161	235431
Coro6	NM_139129	461	216961
Coro6	NM_139128	461	216961
Coro6	NM_139130	461	216961
Cort	NM_007745	-1413	12854
Cotl1	NM_028071	2108	72042
Cox15	NM_144874	2072	226139
Cox19	NM_197980	1855	68033
Cox19	NM_197980	2305	68033
Cox4i2	NM_053091	1592	84682
Cox6a1	NM_007748	2323	12861
Cpe	NM_013494	2188	12876
Cpeb4	NM_026252	-48	67579
Cpn1	NM_030703	1652	93721
Cpne2	NM_153507	1148	234577
Cpne7	NM_170684	964	102278
Cpne7	NM_170684	2514	102278
Cpne8	NM_025815	1831	66871
Cpne8	NM_001033851	1831	66871
Cpne9	NM_170673	3087	211232
Cpox	NM_007757	1880	12892
Cpsf3	NM_018813	2230	54451
Cpt2	NM_009949	1843	12896
Cpxm1	NM_019696	1585	56264
Crabp1	NM_013496	2761	12903
Crat	NM_007760	1569	12908
Crb3	NM_177638	-787	224912
Crbn	NM_021449	1794	58799
Crbn	NM_175357	1794	58799
Crbn	NM_021449	2244	58799
Crbn	NM_175357	2244	58799
Crcp	NM_007761	2000	12909
Creb1	NM_009952	1273	12912
Creb1	NM_133828	1273	12912
Creb3l1	NM_011957	1548	26427
Creb3l2	NM_178661	1727	208647
Creb3l4	NM_030080	1816	78284
Creb5	NM_172728	1220	231991
Crebl1	NM_017406	1613	12915
Crebl2	NM_177687	1609	232430
Crebl2	NM_177687	2296	232430
Creg1	NM_011804	2252	433375
Crim2	NM_001029985	1885	333088
Crim2	NM_001029985	4048	333088
Crip2	NM_024223	2016	68337
Crispld1	NM_031402	2290	83691
Crispld2	NM_030209	2331	78892
Crlf3	NM_018776	2355	54394
Crry	NM_013499	1648	12946
Crtac1	NM_145123	1502	72832
Crtap	NM_019922	1782	56693
Crtc3	NM_173863	2299	70461
Cry1	NM_007771	3126	12952
Cryab	NM_009964	2263	12955
Cryab	NM_009964	2638	12955
Crygn	NM_153076	2101	214301
Crym	NM_016669	1410	12971
Cryz	NM_009968	1713	12972
Cryz	NM_009968	2226	12972
Csda	NM_011733	2957	56449
Csda	NM_139117	2957	56449
Csdc2	NM_145473	2187	105859
Csdc2	NM_145473	3862	105859
Csmd1	NM_053171	-948	94109
Csmd1	NM_053171	1590	94109
Csmd1	NM_053171	2127	94109
Csmd3	NM_001081391	102	239420
Csnk1g1	NM_173185	1634	214897
Csnk2a2	NM_009974	2280	13000
Csnk2a2	NM_009974	3355	13000
Cspp1	NM_026493	1377	211660
Csrp2bp	NM_181417	2067	228714
Cstb	NM_007793	1836	13014
Ctbp2	NM_009980	3184	13017
Ctdp1	NM_026295	2144	67655
Ctdsp1	NM_153088	-32	227292
Ctf2	NM_198858	2770	244218
Ctnna3	NM_177612	-1058	216033
Ctnnd1	NM_001085453	2545	12388
Ctnnd1	NM_001085450	2315	12388
Ctnnd1	NM_001085449	2315	12388
Ctnnd1	NM_001085448	2315	12388
Ctnnd1	NM_007615	2315	12388
Ctrb1	NM_025583	-2098	66473
Ctrl	NM_023182	-1875	109660
Ctsa	NM_008906	1978	19025
Ctsa	NM_001038492	1978	19025
Ctsb	NM_007798	1802	13030
Ctsc	NM_009982	2010	13032
Ctsf	NM_019861	2197	56464
Ctsf	NM_019861	2572	56464
Cttn	NM_007803	1985	13043
Cttnbp2	NM_080285	1575	30785
Cttnbp2nl	NM_030249	3948	80281
Cttnbp2nl	NM_030249	4786	80281
Cul3	NM_016716	2820	26554
Cul4a	NM_146207	1217	99375
Cul5	NM_027807	4763	75717
Cul7	NM_025611	-1886	66515
Cutc	NM_025530	2050	66388
Cutl1	NM_009986	3449	13047
Cutl1	NM_198602	3475	13047
Cwf19l1	NM_001081077	1871	72502
Cx3cl1	NM_009142	1308	20312
Cx3cl1	NM_009142	1833	20312
Cxadr	NM_009988	1602	13052
Cxadr	NM_001025192	1602	13052
Cxcl14	NM_019568	1200	57266
Cxcl3	NM_203320	1697	330122
Cyb561	NM_007805	2364	13056
Cyb5b	NM_025558	1927	66427
Cyb5d1	NM_001045525	2189	327951
Cyb5d1	NM_001045525	4727	327951
Cyb5r2	NM_177216	1916	320635
Cybasc3	NM_201351	1563	225912
Cybrd1	NM_028593	1577	73649
Cyct	NM_009989	1407	13067
Cyfip2	NM_133769	1115	76884
Cyfip2	NM_133769	1640	76884
Cyld	NM_173369	2311	74256
Cyp1b1	NM_009994	681	13078
Cyp1b1	NM_009994	2756	13078
Cyp26a1	NM_007811	978	13082
Cyp26a1	NM_007811	1440	13082
Cyp26a1	NM_007811	2490	13082
Cyp26b1	NM_175475	2021	232174
Cyp39a1	NM_018887	1489	56050
Cyp46a1	NM_010010	660	13116
Cyp46a1	NM_010010	1397	13116
Cyp4f16	NM_024442	2102	70101
Cyp4v3	NM_133969	2025	102294
Cyp51	NM_020010	1915	13121
Cyp7b1	NM_007825	1712	13123
D030011O10Rik	NM_177192	1148	320560
D030011O10Rik	NM_177192	2248	320560
D030016E14Rik	NM_177240	1751	320714
D030016E14Rik	NM_177240	2463	320714
D030056L22Rik	NM_177640	825	225995
D030070L09Rik	NM_172625	1905	225280
D10Bwg1379e	NM_001033258	1898	215821
D10Ertd322e	NM_026065	1864	67270
D10Wsu52e	NM_145422	1862	28088
D11Bwg0434e	NM_173742	2221	52898
D11Ertd636e	NM_029794	694	52670
D11Ertd636e	NM_026682	1185	52670
D12Ertd553e	NM_029758	2168	76820
D130029J02Rik	NM_001033320	-2505	234695
D130029J02Rik	NM_001033320	-655	234695
D130029J02Rik	NM_001033320	2257	234695
D130040H23Rik	NM_172491	2922	211135
D130059P03Rik	NM_177185	1501	320538
D13Wsu177e	NM_178605	1865	28126
D14Ertd500e	NM_145462	1702	219072
D15Ertd621e	NM_145959	1703	210998
D16H22S680E	NM_138583	1462	27883
D19Wsu162e	NM_146099	1217	226178
D230025D16Rik	NM_145604	1275	234678
D330017J20Rik	NM_177204	2025	320609
D330017J20Rik	NM_001037740	2025	320609
D330028D13Rik	NM_172727	1413	231946
D330028D13Rik	NM_172727	2188	231946
D330028D13Rik	NM_172727	2675	231946
D330038O06Rik	NM_177899	4077	330788
D430039N05Rik	NM_175514	2141	241520
D430041B17Rik	NM_172737	414	232813
D4Ertd196e	NM_025667	1782	52174
D4Ertd429e	NM_177672	4380	230917
D4Ertd429e	NM_001025106	4382	230917
D630023F18Rik	NM_175293	1933	98303
D630040G17Rik	NM_178267	1652	622675
D6Mm5e	NM_033079	1935	110958
D6Mm5e	NM_033079	2485	110958
D6Wsu116e	NM_026585	2487	28006
D6Wsu163e	NM_138594	2204	28040
D6Wsu176e	NM_138587	2331	27999
D730039F16Rik	NM_030021	-1643	77996
D730039F16Rik	NM_030021	2032	77996
D830007B15Rik	NM_001033415	2691	330096
D8Ertd457e	NM_181854	2647	101994
D8Ertd587e	NM_001080930	1461	52335
D8Ertd82e	NM_172911	1494	244418
D8Ertd82e	NM_172911	2169	244418
D8Ertd82e	NM_172911	2719	244418
D930001I22Rik	NM_173397	1860	228859
D930014E17Rik	NM_020616	1700	57373
D930015E06Rik	NM_172681	2479	229473
D930020B18Rik	NM_177335	2244	216393
D9Ertd402e	NM_001013405	1961	382117
Dab2	NM_001037905	1865	13132
Dab2	NM_001102400	1865	13132
Dab2	NM_023118	1865	13132
Dact2	NM_172826	1374	240025
Daf2	NM_007827	1811	13137
Dag1	NM_010017	4945	13138
Dagla	NM_198114	1595	269060
Daglb	NM_144915	2340	231871
Dak	NM_145496	1914	225913
Dalrd3	NM_026378	-1235	67789
Dazap2	NM_011873	1108	23994
Dbn1	NM_019813	2388	56320
Dbndd2	NM_026797	2846	52840
Dbndd2	NM_001048228	2424	52840
Dbndd2	NM_001048227	3161	52840
Dbndd2	NM_001048229	1190	52840
Dbp	NM_016974	-1979	13170
Dbx1	NM_001005232	-1318	13172
Dbx2	NM_207533	1160	223843
Dcdc2a	NM_177577	2240	195208
Dclk1	NM_019978	1940	13175
Dclk1	NM_019978	2653	13175
Dclk2	NM_027539	1881	70762
Dclre1a	NM_018831	1438	55947
Dcp1b	NM_001033379	2305	319618
Dctd	NM_178788	1939	320685
Dctd	NM_178788	2726	320685
Dctn6	NM_011722	2022	22428
Dcun1d2	NM_001042651	1686	102323
Dcun1d2	NM_001042649	1686	102323
Dcun1d2	NM_001042650	1686	102323
Dcun1d2	NM_001024504	1686	102323
Dcun1d2	NM_001042651	5624	102323
Dcun1d2	NM_001042649	5624	102323
Dcun1d2	NM_001042650	5624	102323
Dcun1d2	NM_001024504	5624	102323
Dcun1d4	NM_178896	1223	100737
Dcxr	NM_026428	5292	67880
Ddah1	NM_026993	1795	69219
Ddb1	NM_015735	548	13194
Ddit4l	NM_030143	965	73284
Ddit4l	NM_030143	1352	73284
Ddit4l	NM_030143	1765	73284
Ddit4l	NM_030143	2502	73284
Ddost	NM_007838	1598	13200
Ddt	NM_010027	2406	13202
Ddx19a	NM_007916	1864	13680
Ddx19a	NM_007916	3202	13680
Ddx20	NM_017397	2411	53975
Ddx28	NM_028038	1889	71986
Ddx4	NM_010029	1644	13206
Ddx42	NM_028074	1261	72047
Ddx47	NM_026360	1058	67755
Ddx47	NM_026360	1446	67755
Deaf1	NM_016874	2888	54006
Decr1	NM_026172	1671	67460
Dedd2	NM_207677	1872	67379
Dedd2	NM_207677	2297	67379
Dedd2	NM_207677	3709	67379
Def8	NM_054046	3107	23854
Degs2	NM_027299	-1854	70059
Degs2	NM_027299	1784	70059
Dennd1a	NM_146122	1546	227801
Dennd1a	NM_146122	2196	227801
Dennd1c	NM_153551	4392	70785
Dennd2a	NM_172477	1217	209773
Dennd2a	NM_172477	2379	209773
Denr	NM_026603	1592	68184
Depdc1a	NM_029523	1829	76131
Depdc1b	NM_178683	1732	218581
Depdc6	NM_145470	2175	97998
Dera	NM_172733	2128	232449
Derl1	NM_024207	1914	67819
Des	NM_010043	907	13346
Des	NM_010043	2894	13346
Det1	NM_029585	2215	76375
Dffa	NM_010044	2189	13347
Dffa	NM_001025296	2189	13347
Dfna5h	NM_018769	1807	54722
Dfnb59	NM_001080711	-867	381375
Dgcr2	NM_010048	2666	13356
Dgkb	NM_178681	1534	217480
Dgkb	NM_178681	2171	217480
Dgkg	NM_138650	2108	110197
Dhcr7	NM_007856	1391	13360
Dhodh	NM_020046	2152	56749
Dhps	NM_001039514	2132	330817
Dhps	NM_001039514	2682	330817
Dhps	NM_001039514	3545	330817
Dhrs1	NM_026819	1716	52585
Dhrs4	NM_030686	2231	28200
Dhrs4	NM_001037938	2231	28200
Dhrs7	NM_025522	2235	66375
Dhrs9	NM_175512	2057	241452
Dhx38	NM_178380	1886	64340
Dhx38	NM_178380	2574	64340
Dhx58	NM_030150	-248	80861
Dio3	NM_172119	698	107585
Disc1	NM_174854	1256	244667
Disc1	NM_174853	1256	244667
Disc1	NM_174854	2193	244667
Disc1	NM_174853	2193	244667
Dkk3	NM_015814	604	50781
Dkk4	NM_145592	-702	234130
Dkk4	NM_145592	686	234130
Dkkl1	NM_015789	2009	50722
Dlat	NM_145614	1890	235339
Dlat	NM_145614	2865	235339
Dlc1	NM_015802	3240	50768
Dlc1	NM_015802	4803	50768
Dleu7	NM_173419	1509	239133
Dlg4	NM_007864	3856	13385
Dlg7	NM_144553	5018	218977
Dlgap2	NM_172910	1888	244310
Dlgap4	NM_146128	1597	228836
Dll1	NM_007865	900	13388
Dll1	NM_007865	2050	13388
Dlx3	NM_010055	445	13393
Dlx3	NM_010055	2257	13393
Dlx4	NM_007867	1622	13394
Dlx6	NM_010057	2379	13396
Dlx6	NM_010057	2842	13396
Dmbx1	NM_130865	1681	140477
Dmbx1	NM_001025567	1681	140477
Dmc1	NM_010059	2361	13404
Dmgdh	NM_028772	1485	74129
Dmn	NM_183312	1297	233335
Dmn	NM_201639	1297	233335
Dmn	NM_207663	1297	233335
Dmxl1	NM_001081371	1437	240283
Dna2l	NM_177372	1799	327762
Dnahc2	NM_001081330	-760	327954
Dnaja4	NM_021422	1435	58233
Dnaja4	NM_021422	2472	58233
Dnajb6	NM_011847	900	23950
Dnajb6	NM_001037941	900	23950
Dnajb6	NM_001037940	900	23950
Dnajb6	NM_011847	1738	23950
Dnajb6	NM_001037941	1738	23950
Dnajb6	NM_001037940	1738	23950
Dnajc10	NM_024181	2128	66861
Dnajc14	NM_028873	381	74330
Dnajc14	NM_028873	1556	74330
Dnajc15	NM_025384	1851	66148
Dnajc15	NM_025384	2301	66148
Dnajc16	NM_172338	5303	214063
Dnajc17	NM_139139	1831	69408
Dnajc2	NM_009584	1842	22791
Dnajc6	NM_198412	2310	72685
Dnase2a	NM_010062	2253	13423
Dnd1	NM_173383	1819	213236
Dnm1l	NM_152816	2152	74006
Dnm1l	NM_001025947	2152	74006
Dnmt1	NM_010066	2439	13433
Doc2g	NM_021791	-1409	60425
Doc2g	NM_021791	-934	60425
Dock4	NM_172803	2836	238130
Dock7	NM_026082	2331	67299
Dock8	NM_028785	2232	76088
Dok2	NM_010071	2313	13449
Dok2	NM_010071	3413	13449
Dpep2	NM_176913	1602	319446
Dpep3	NM_027960	893	71854
Dpep3	NM_027960	1881	71854
Dpm1	NM_010072	2071	13480
Dpm3	NM_026767	1764	68563
Dpm3	NM_026767	6014	68563
Dpp3	NM_133803	6050	75221
Dpp4	NM_010074	1362	13482
Dpp6	NM_010075	2016	13483
Dpp8	NM_028906	623	74388
Dpy19l3	NM_178704	1677	233115
Dpys	NM_022722	671	64705
Dpys	NM_022722	1146	64705
Drd1a	NM_010076	1848	13488
Drd4	NM_007878	1596	13491
Drd4	NM_007878	3846	13491
Drg2	NM_021354	1694	13495
Dsc3	NM_007882	1764	13507
Dscaml1	NM_001081270	4350	114873
Dscr2	NM_019537	1790	56088
Dscr3	NM_007834	2551	13185
Dsel	NM_001081316	1442	319901
Dsg2	NM_007883	4234	13511
Dsn1	NM_025853	5664	66934
Dtwd2	NM_026854	1207	68857
Dtx1	NM_008052	759	14357
Dtx2	NM_023742	2456	74198
Dtx3l	NM_001013371	1687	209200
Dtx3l	NM_001013371	2537	209200
Dtx3l	NM_001013371	6037	209200
Dtx4	NM_172442	1064	207521
Dtx4	NM_172442	1926	207521
Dus2l	NM_025518	1869	66369
Dus3l	NM_144858	4539	224907
Dusp13	NM_001007268	1293	27389
Dusp13	NM_001007268	2068	27389
Dusp13	NM_001007268	3618	27389
Dusp14	NM_019819	2216	56405
Dusp18	NM_173745	4070	75219
Dusp19	NM_024438	2217	68082
Dusp26	NM_025869	2004	66959
Dusp3	NM_028207	2232	72349
Dusp7	NM_153459	588	235584
Dusp8	NM_008748	2348	18218
Dut	NM_023595	2437	110074
Dync1h1	NM_030238	1496	13424
Dync1i1	NM_010063	2449	13426
Dync1li2	NM_001013380	1640	234663
Dynlrb2	NM_029297	1161	75465
Dysf	NM_001077694	1892	26903
Dysf	NM_001077694	2417	26903
Dyx1c1	NM_026314	1996	67685
E030018N11Rik	NM_001033380	-252	319622
E030018N11Rik	NM_001033380	386	319622
E130016E03Rik	NM_001039556	971	623474
E130112L23Rik	NM_198249	1680	268739
E130120F12Rik	NM_001038651	1917	629016
E130203B14Rik	NM_178791	1909	320736
[truncated: 6,580 more rows]

## Sheet: H3K27me3-enriched genes
Table S1: H3K27me3 enriched genes in mESCs and their distance from the TSS (Genome build: mm9)
ChIP-Seq analyses
Gene_Symbol	Refseq_ID	Position to TSS	LocusLinkID
March2	NM_175188	1002	72925
March2	NM_175188	1552	72925
March4	NM_177115	473	320253
March4	NM_177115	1110	320253
March4	NM_177115	1635	320253
March4	NM_177115	4110	320253
March5	NM_001045533	449	381270
March5	NM_001045533	1487	381270
March5	NM_001045533	2174	381270
Sept4	NM_011889	1811	24050
Sept4	NM_011889	2698	24050
Sept4	NM_011889	3461	24050
Sept6	NM_213614	-5744	18951
Sept6	NM_213614	244	18951
Sept6	NM_213614	2931	18951
Sept6	NM_213614	5044	18951
Sept9	NM_033144	438	20362
Sept11	NM_001024911	4055	103080
Sept11	NM_001024910	4055	103080
0610008C08Rik	NM_026673	-161	68316
0610012D14Rik	NM_026690	-1979	68352
0610012D14Rik	NM_026690	96	68352
0610012H03Rik	NM_028747	2477	74088
0610012H03Rik	NM_028747	4352	74088
0610012H03Rik	NM_028747	4839	74088
0610025P10Rik	NM_001013414	-242	216860
0610040J01Rik	NM_029554	2617	76261
0610040J01Rik	NM_029554	3404	76261
0710005I19Rik	NM_001007569	3444	71691
1100001H23Rik	NM_025806	1211	66857
1100001H23Rik	NM_025806	2023	66857
1100001H23Rik	NM_025806	2461	66857
1100001H23Rik	NM_025806	2923	66857
1100001H23Rik	NM_025806	3648	66857
1110002E23Rik	NM_025365	3052	66119
1110007C09Rik	NM_026738	4680	68480
1110008P14Rik	NM_198001	2715	73737
1110012J17Rik	NM_172963	2760	68617
1110012J17Rik	NM_172963	3147	68617
1110017D15Rik	NM_028624	2840	73721
1110017D15Rik	NM_028624	3340	73721
1110017D15Rik	NM_028624	3690	73721
1110018M03Rik	NM_026271	1375	67606
1110019K23Rik	NM_026788	2554	665563
1110028C15Rik	NM_177645	3231	68691
1110028C15Rik	NM_177645	4793	68691
1110032A04Rik	NM_133675	1432	66183
1110032A04Rik	NM_133675	3932	66183
1110067D22Rik	NM_173752	3014	216551
1110067D22Rik	NM_173752	4064	216551
1190002H23Rik	NM_025427	1320	66214
1190020J12Rik	NM_001081115	-1223	233038
1200002N14Rik	NM_027878	1405	71712
1200009I06Rik	NM_028807	3497	74190
1200009O22Rik	NM_025817	-257	66873
1200009O22Rik	NM_025817	743	66873
1200009O22Rik	NM_025817	2943	66873
1200009O22Rik	NM_025817	4743	66873
1300007F04Rik	NM_026185	1457	67477
1300007F04Rik	NM_026185	3182	67477
1300014I06Rik	NM_025831	-313	66895
1300014I06Rik	NM_025831	1925	66895
1300014I06Rik	NM_025831	4125	66895
1300014I06Rik	NM_025831	4612	66895
1500001A10Rik	NM_026886	49	68955
1500001A10Rik	NM_026886	1124	68955
1500005I02Rik	NM_028055	-1556	72014
1500005I02Rik	NM_028055	206	72014
1600002O04Rik	NM_001044380	908	214305
1600002O04Rik	NM_001044380	2083	214305
1600002O04Rik	NM_001044380	2546	214305
1600002O04Rik	NM_001044380	3071	214305
1600015H20Rik	NM_024237	-30	70370
1600015H20Rik	NM_024237	758	70370
1600015H20Rik	NM_024237	2145	70370
1600015H20Rik	NM_024237	3358	70370
1700001C19Rik	NM_029296	1863	75462
1700003F12Rik	NM_029305	2486	75480
1700003F12Rik	NM_029305	3911	75480
1700003M02Rik	NM_027041	1582	69329
1700007G11Rik	NM_001024614	3215	75784
1700012A16Rik	NM_001033162	2674	71836
1700016K19Rik	NM_198637	2274	74230
1700016K19Rik	NM_198637	2699	74230
1700019E19Rik	NM_029601	-1998	76411
1700019E19Rik	NM_029601	527	76411
1700019N12Rik	NM_001039494	2630	67077
1700019N12Rik	NM_001039494	4417	67077
1700019P01Rik	NM_172818	1752	239591
1700019P01Rik	NM_172818	2714	239591
1700020L24Rik	NM_025492	3292	66330
1700020L24Rik	NM_025492	3792	66330
1700020L24Rik	NM_025492	6330	66330
1700023E05Rik	NM_027970	2565	71868
1700024G13Rik	NM_001034037	-2397	67085
1700024G13Rik	NM_001034037	-1047	67085
1700025G04Rik	NM_197990	-163	69399
1700025G04Rik	NM_197990	800	69399
1700054N08Rik	NM_028536	2678	73420
1700067P10Rik	NM_026625	6906	68224
1700125D06Rik	NM_001085491	2829	68233
1810022C23Rik	NM_026947	2609	69123
1810022C23Rik	NM_026947	2922	69123
1810027O10Rik	NM_026982	-1201	69186
1810031K17Rik	NM_026977	633	69171
2010001J22Rik	NM_001013022	1002	70113
2010001J22Rik	NM_001013022	2277	70113
2010001M09Rik	NM_027222	3679	69816
2010001M09Rik	NM_027222	5766	69816
2010110K16Rik	NM_026442	2636	67899
2010110P09Rik	NM_027363	2116	70261
2010110P09Rik	NM_027363	2591	70261
2010110P09Rik	NM_027363	3166	70261
2200002K05Rik	NM_026955	3049	69137
2210010L05Rik	NM_133829	1175	98682
2210010L05Rik	NM_178081	1175	98682
2210010L05Rik	NM_133829	2425	98682
2210010L05Rik	NM_178081	2425	98682
2300002D11Rik	NM_001081156	210	69539
2300002D11Rik	NM_001081156	2822	69539
2310005P05Rik	NM_026189	3206	67484
2310010M24Rik	NM_027990	545	71897
2310010M24Rik	NM_027990	1007	71897
2310010M24Rik	NM_027990	1645	71897
2310010M24Rik	NM_027990	3107	71897
2310010M24Rik	NM_027990	3732	71897
2310010M24Rik	NM_027990	4357	71897
2310028H24Rik	NM_027993	390	71901
2310028H24Rik	NM_027993	1090	71901
2310028N02Rik	NM_025864	757	66950
2310028N02Rik	NM_025864	3557	66950
2310031A18Rik	NM_001081120	678	69627
2310040C09Rik	NM_178618	3051	69640
2310045A20Rik	NM_172710	-1329	231238
2310045A20Rik	NM_172710	-841	231238
2310045A20Rik	NM_172710	-104	231238
2310045A20Rik	NM_172710	1046	231238
2310045A20Rik	NM_172710	3571	231238
2310045A20Rik	NM_172710	4246	231238
2310045A20Rik	NM_172710	5346	231238
2310047D13Rik	NM_027773	655	116972
2310047D13Rik	NM_027773	3355	116972
2310076L09Rik	NM_025874	4216	66968
2310076L09Rik	NM_001077348	4466	66968
2310076L09Rik	NM_025874	7066	66968
2310076L09Rik	NM_001077348	7316	66968
2410004A20Rik	NM_025890	3708	66991
2510009E07Rik	NM_001001881	-1488	72190
2510009E07Rik	NM_001001881	162	72190
2510009E07Rik	NM_001001881	1474	72190
2510009E07Rik	NM_001001881	4474	72190
2600010E01Rik	NM_175181	-414	72446
2600010E01Rik	NM_001083810	-414	72446
2600010E01Rik	NM_175181	1548	72446
2600010E01Rik	NM_001083810	1548	72446
2600010E01Rik	NM_175181	2198	72446
2600010E01Rik	NM_001083810	2198	72446
2600011E07Rik	NM_028113	1615	72125
2600011E07Rik	NM_028113	3378	72125
2610024G14Rik	NM_019836	539	56412
2610109H07Rik	NM_027426	668	70433
2610109H07Rik	NM_027426	2418	70433
2610109H07Rik	NM_027426	3493	70433
2610204M08Rik	NM_198411	2581	70435
2610204M08Rik	NM_198411	3006	70435
2610206B13Rik	NM_026047	204	72486
2610206B13Rik	NM_026047	804	72486
2610206B13Rik	NM_026047	1417	72486
2610206B13Rik	NM_026047	2554	72486
2610528K11Rik	NM_175184	2021	72543
2700062C07Rik	NM_026529	-1734	68046
2700081O15Rik	NM_175381	923	108899
2700081O15Rik	NM_175381	2873	108899
2810003C17Rik	NM_145144	2853	108897
2810022L02Rik	NM_144882	2796	67198
2810022L02Rik	NM_144882	4021	67198
2810030E01Rik	NM_028317	-539	72668
2810030E01Rik	NM_028317	461	72668
2810030E01Rik	NM_028317	2311	72668
2810030E01Rik	NM_028317	4374	72668
2810408A11Rik	NM_027419	649	70419
2810428I15Rik	NM_025577	-1188	66462
2810432L12Rik	NM_025944	1133	67063
2810432L12Rik	NM_025944	2395	67063
2810439F02Rik	NM_028341	2559	72747
2810439F02Rik	NM_028341	3959	72747
2810439F02Rik	NM_028341	4434	72747
2810451A06Rik	NM_176835	-1102	72778
2810451A06Rik	NM_176835	1223	72778
2810457I06Rik	NM_176860	760	72828
2810457I06Rik	NM_176860	2448	72828
2810457I06Rik	NM_176860	3348	72828
2900046G09Rik	NM_133778	2608	78408
3110004L20Rik	NM_001033167	574	73102
3110004L20Rik	NM_001033167	2786	73102
3110032G18Rik	NM_028443	2318	73121
3110032G18Rik	NM_028443	3218	73121
3110043J09Rik	NM_028455	1444	73167
3110045G13Rik	NM_152799	200	73182
3110045G13Rik	NM_028460	200	73182
3110045G13Rik	NM_001032414	200	73182
3110045G13Rik	NM_001032413	200	73182
3110045G13Rik	NM_152799	1212	73182
3110045G13Rik	NM_028460	1212	73182
3110045G13Rik	NM_001032414	1212	73182
3110045G13Rik	NM_001032413	1212	73182
3110045G13Rik	NM_152799	4200	73182
3110045G13Rik	NM_028460	4200	73182
3110045G13Rik	NM_001032414	4200	73182
3110045G13Rik	NM_001032413	4200	73182
3110045G13Rik	NM_152799	5162	73182
3110045G13Rik	NM_028460	5162	73182
3110045G13Rik	NM_001032414	5162	73182
3110045G13Rik	NM_001032413	5162	73182
4121402D02Rik	NM_028722	-870	74026
4121402D02Rik	NM_028722	-520	74026
4631416L12Rik	NM_001081295	1052	622434
4631416L12Rik	NM_001081295	3227	622434
4631426J05Rik	NM_029935	-1713	77590
4631426J05Rik	NM_029935	-1163	77590
4631426J05Rik	NM_029935	-213	77590
4631426J05Rik	NM_029935	1124	77590
4631426J05Rik	NM_029935	2599	77590
4632411J06Rik	NM_175279	3300	78748
4632411J06Rik	NM_175279	4862	78748
4732435N03Rik	NM_172753	1292	234356
4831426I19Rik	NM_172500	1456	212073
4831426I19Rik	NM_172500	1793	212073
4831426I19Rik	NM_172500	2568	212073
4831426I19Rik	NM_172500	2931	212073
4831426I19Rik	NM_172500	4543	212073
4833424O15Rik	NM_029425	1184	75769
4833424O15Rik	NM_029425	1697	75769
4833424O15Rik	NM_029425	2709	75769
4833427G06Rik	NM_177702	2167	235345
4833427G06Rik	NM_177702	3404	235345
4833427G06Rik	NM_177702	4229	235345
4833446K15Rik	NM_001081328	532	78923
4833446K15Rik	NM_001081328	2294	78923
4833446K15Rik	NM_001081328	3182	78923
4833446K15Rik	NM_001081328	3919	78923
4921504E06Rik	NM_027600	838	70909
4921507P07Rik	NM_027564	373	70821
4921507P07Rik	NM_027564	1186	70821
4921507P07Rik	NM_027564	3386	70821
4921515J06Rik	NM_025723	1424	66715
4921515J06Rik	NM_001078646	951	66715
4922503N01Rik	NM_153392	396	230603
4922503N01Rik	NM_153392	2446	230603
4922503N01Rik	NM_153392	3121	230603
4922505E12Rik	NM_001033547	-674	433386
4922505E12Rik	NM_001033547	951	433386
4922505E12Rik	NM_001033547	2239	433386
4930401F20Rik	NM_172895	5978	243822
4930412F15Rik	NM_175517	269	242408
4930420K17Rik	NM_001081029	2976	652925
4930420K17Rik	NM_001081029	3939	652925
4930425N13Rik	NM_178388	-1521	73893
4930431L04Rik	NM_175032	2726	270049
4930431L04Rik	NM_175032	3651	270049
4930451C15Rik	NM_029053	5672	74685
4930500O05Rik	NM_001085508	158	242409
4930506M07Rik	NM_175172	441	71653
4930506M07Rik	NM_175172	1091	71653
4930506M07Rik	NM_175172	1428	71653
4930506M07Rik	NM_175172	1941	71653
4930506M07Rik	NM_175172	2341	71653
4930511J11Rik	NM_029070	1033	74720
4930511J11Rik	NM_029070	2421	74720
4930519N13Rik	NM_207204	316	78177
4930526D03Rik	NM_199023	-172	277496
4930526D03Rik	NM_199023	465	277496
4930566A11Rik	NM_029468	563	75871
4930572J05Rik	NM_198607	3149	223626
4930583H14Rik	NM_026358	1343	67749
4930589M24Rik	NM_001081428	760	75906
4930589M24Rik	NM_001081428	1660	75906
4931406I20Rik	NM_025739	-1808	66743
4931406I20Rik	NM_025739	-783	66743
4931406I20Rik	NM_025739	180	66743
4931408A02Rik	NM_027627	1484	70967
4931408A02Rik	NM_027627	3134	70967
4931408A02Rik	NM_027627	4472	70967
4931429I11Rik	NM_001081121	2592	70989
4931440F15Rik	NM_176829	-406	216622
4931440F15Rik	NM_176829	2119	216622
4932409I22Rik	NM_198614	1049	237397
4932413O14Rik	NM_177230	1497	320696
4932431H17Rik	NM_001081262	2083	545527
4932442K08Rik	NM_024203	891	67544
4933400C05Rik	NM_177801	379	328019
4933404M02Rik	NM_025744	2825	66748
4933417O08Rik	NM_027694	259	71146
4933417O08Rik	NM_027694	1234	71146
4933429F08Rik	NM_177828	235	328967
4933429F08Rik	NM_177828	1135	328967
4933440H19Rik	NM_194335	1749	71254
5031414D18Rik	NM_198642	2592	271221
5031414D18Rik	NM_198642	3279	271221
5330417C22Rik	NM_001033304	422	229722
5330417C22Rik	NM_001033304	1385	229722
5330417C22Rik	NM_001033304	2322	229722
5330421F07Rik	NM_175272	2292	78286
5330421F07Rik	NM_175272	3404	78286
5330421F07Rik	NM_175272	4542	78286
5430407P10Rik	NM_144883	194	227545
5430407P10Rik	NM_144883	1019	227545
5730410E15Rik	NM_178765	-1479	319613
5730410E15Rik	NM_176998	703	319613
5730410E15Rik	NM_001032727	703	319613
5730410E15Rik	NM_176998	1378	319613
5730410E15Rik	NM_001032727	1378	319613
5730410E15Rik	NM_176998	2128	319613
5730410E15Rik	NM_001032727	2128	319613
5730469M10Rik	NM_027464	1561	70564
5730469M10Rik	NM_027464	3011	70564
5730507A09Rik	NM_183087	423	70638
5730507A09Rik	NM_183087	1073	70638
5730507A09Rik	NM_183087	2686	70638
5730507A09Rik	NM_183087	3686	70638
5730507A09Rik	NM_183087	4273	70638
5730508B09Rik	NM_027482	809	70617
5730557B15Rik	NM_027496	-739	67434
5730557B15Rik	NM_026153	-739	67434
5730557B15Rik	NM_027496	586	67434
5730557B15Rik	NM_026153	586	67434
5730557B15Rik	NM_027496	2636	67434
5730557B15Rik	NM_026153	2636	67434
5830404H04Rik	NM_174847	869	207781
5830404H04Rik	NM_174847	1257	207781
5830467P10Rik	NM_198029	128	241639
5830467P10Rik	NM_198029	853	241639
5830467P10Rik	NM_198029	1315	241639
5830467P10Rik	NM_198029	1815	241639
6030405A18Rik	NM_177854	1191	329641
6030405A18Rik	NM_177854	3041	329641
6030405A18Rik	NM_177854	3678	329641
6030419C18Rik	NM_176921	703	319477
6030419C18Rik	NM_176921	2166	319477
6030419C18Rik	NM_176921	2666	319477
6030419C18Rik	NM_176921	3103	319477
6230409E13Rik	NM_175234	328	76132
6230409E13Rik	NM_175234	903	76132
6230409E13Rik	NM_175234	2603	76132
6230409E13Rik	NM_175234	3303	76132
6330403A02Rik	NM_001081227	427	381310
6330403A02Rik	NM_001081227	1240	381310
6330403A02Rik	NM_001081227	2252	381310
6330403A02Rik	NM_001081227	5952	381310
6330403K07Rik	NM_134022	668	103712
6330406I15Rik	NM_027519	1595	70717
6330406I15Rik	NM_027519	2557	70717
6330442E10Rik	NM_178745	-1802	268567
6330442E10Rik	NM_178745	248	268567
6330442E10Rik	NM_178745	1086	268567
6330442E10Rik	NM_178745	2311	268567
6330500D04Rik	NM_001080381	-966	193385
6330500D04Rik	NM_029679	-966	193385
6330500D04Rik	NM_001080381	971	193385
6330500D04Rik	NM_029679	971	193385
6330500D04Rik	NM_001080381	1746	193385
6330500D04Rik	NM_029679	1746	193385
6330500D04Rik	NM_001080381	2571	193385
6330500D04Rik	NM_029679	2571	193385
6330503C03Rik	NM_029528	-989	76156
6330503C03Rik	NM_029528	-639	76156
6330503C03Rik	NM_029528	-2	76156
6330503C03Rik	NM_029528	1173	76156
6330503C03Rik	NM_029528	2436	76156
6330505N24Rik	NM_001033301	-1386	229474
6330505N24Rik	NM_001033301	464	229474
6330505N24Rik	NM_001033301	2389	229474
6330505N24Rik	NM_001033301	3039	229474
6330505N24Rik	NM_001033301	3751	229474
6330512M04Rik	NM_177265	723	320802
6330512M04Rik	NM_177265	2523	320802
6330512M04Rik	NM_177265	3023	320802
6330514A18Rik	NM_183152	209	216166
6330514A18Rik	NM_183152	859	216166
6330514A18Rik	NM_183152	1572	216166
6330514A18Rik	NM_183152	2959	216166
6330527O06Rik	NM_029530	2588	76161
6330527O06Rik	NM_029530	3950	76161
6330527O06Rik	NM_029530	5000	76161
6332401O19Rik	NM_177013	825	319832
6332401O19Rik	NM_177013	1337	319832
6430502M16Rik	NM_175455	2252	218440
6430502M16Rik	NM_175455	3352	218440
6430517E21Rik	NM_207583	1234	240843
6430548M08Rik	NM_172286	974	234797
6430548M08Rik	NM_172286	3236	234797
6530418L21Rik	NM_175398	3496	109050
6720458F09Rik	NM_177374	-2390	328162
6720458F09Rik	NM_001099793	-2390	328162
6720458F09Rik	NM_001099792	-2390	328162
7420416P09Rik	NM_001033776	1830	432677
7420416P09Rik	NM_001033776	2730	432677
7420416P09Rik	NM_001033776	3717	432677
7420416P09Rik	NM_001033776	4192	432677
7530404M11Rik	NM_183224	1610	329731
7530404M11Rik	NM_183224	3760	329731
8430415E04Rik	NM_028980	788	74521
8430415E04Rik	NM_028980	2276	74521
8430415E04Rik	NM_028980	2838	74521
8430427H17Rik	NM_001001986	2710	329540
8430427H17Rik	NM_001001986	3460	329540
9030205A07Rik	NM_001081017	1794	217843
9030224M15Rik	NM_177793	1313	327747
9030418K01Rik	NM_001081289	-538	71532
9030418K01Rik	NM_001081289	899	71532
9030418K01Rik	NM_001081289	2749	71532
9030425E11Rik	NM_133733	604	71566
9030425E11Rik	NM_133733	1329	71566
9030425E11Rik	NM_133733	3416	71566
9030611O19Rik	NM_027828	3305	104943
9030625A04Rik	NM_172488	576	210808
9030625A04Rik	NM_172488	1651	210808
9130005N14Rik	NM_026667	2512	68303
9130211I03Rik	NM_030060	908	381319
9130211I03Rik	NM_030060	1695	381319
9130211I03Rik	NM_030060	2608	381319
9130211I03Rik	NM_030060	3383	381319
9130213B05Rik	NM_145562	2837	231440
9330182L06Rik	NM_172706	1358	231014
9330182L06Rik	NM_172706	2445	231014
9430020K01Rik	NM_001081963	3499	240185
9430028L06Rik	NM_001039485	100	n/a
9430028L06Rik	NM_001039485	2375	n/a
9430028L06Rik	NM_001039485	3600	n/a
9430028L06Rik	NM_001039485	4450	n/a
9430069J07Rik	NM_213727	0	211383
9430069J07Rik	NM_213727	1125	211383
9430069J07Rik	NM_213727	3038	211383
9530066K23Rik	NM_172524	1626	214112
9530066K23Rik	NM_172524	2389	214112
9630031F12Rik	NM_021416	60	58227
9630031F12Rik	NM_021416	735	58227
9630031F12Rik	NM_021416	2085	58227
9630031F12Rik	NM_021416	3147	58227
9930013L23Rik	NM_030728	1397	80982
a	NM_015770	2007	50518
A130092J06Rik	NM_175511	812	241303
A130092J06Rik	NM_175511	2175	241303
A230097K15Rik	NM_172715	90	231510
A230097K15Rik	NM_172715	1378	231510
A230097K15Rik	NM_172715	2578	231510
A230097K15Rik	NM_172715	4065	231510
A230106N23Rik	NM_177838	69	329274
A230106N23Rik	NM_177838	1156	329274
A230106N23Rik	NM_177838	2606	329274
A230106N23Rik	NM_177838	3594	329274
A2bp1	NM_021477	1465	268859
A2bp1	NM_021477	1915	268859
A2bp1	NM_021477	3152	268859
A330049M08Rik	NM_145555	1695	230822
A330049M08Rik	NM_145555	2408	230822
A430105I19Rik	NM_001001982	353	214239
A430107O13Rik	NM_001081351	3066	214642
A430107O13Rik	NM_001081351	3866	214642
A430107O13Rik	NM_001081351	4678	214642
A530057A03Rik	NM_001081089	1691	215456
A530057A03Rik	NM_001081089	2903	215456
A530088I07Rik	NM_175437	1816	212167
A630077B13Rik	NM_175449	2447	215900
A830053O21Rik	NM_177182	-1796	320522
A830053O21Rik	NM_177182	2641	320522
A830059I20Rik	NM_021427	1099	58238
A830059I20Rik	NM_021427	4849	58238
A830091I15Rik	NM_172795	-806	237868
A830091I15Rik	NM_172795	81	237868
A830091I15Rik	NM_172795	1006	237868
A830091I15Rik	NM_172795	3781	237868
A830091I15Rik	NM_172795	4694	237868
A830091I15Rik	NM_172795	5381	237868
A930001M12Rik	NM_177175	2338	320500
A930001M12Rik	NM_177175	4075	320500
A930008G19Rik	NM_212473	1121	77938
A930008G19Rik	NM_212473	1758	77938
A930017N06Rik	NM_175522	-684	243312
A930017N06Rik	NM_175522	1429	243312
A930017N06Rik	NM_175522	4604	243312
A930021C24Rik	NM_029984	289	77803
A930021C24Rik	NM_029984	977	77803
A930021C24Rik	NM_029984	1864	77803
A930038C07Rik	NM_172399	671	68169
A930038C07Rik	NM_172399	1408	68169
A930038C07Rik	NM_172399	2858	68169
A930038C07Rik	NM_172399	3958	68169
AA407270	NM_001033208	1333	102371
AA467197	NM_001004174	3078	433470
AA960436	NM_133954	-1696	101985
AA960436	NM_133954	-521	101985
Aadacl1	NM_178772	3062	320024
Aard	NM_175503	2598	239435
Aass	NM_013930	1426	30956
Aatf	NM_019816	4172	56321
Aatf	NM_019816	5747	56321
Aatk	NM_007377	1316	11302
Aatk	NM_007377	2766	11302
AB182283	NM_001081652	1905	192950
Abat	NM_172961	3291	268860
Abca1	NM_013454	1395	11303
Abca1	NM_013454	2308	11303
Abca14	NM_026458	-627	67928
Abca15	NM_177213	1978	320631
Abca17	NM_001031621	5665	381072
Abca2	NM_007379	-1793	11305
Abca2	NM_007379	-718	11305
Abca2	NM_007379	3119	11305
Abca3	NM_013855	872	27410
Abca3	NM_001039581	872	27410
Abca5	NM_147219	-80	217265
Abca5	NM_147219	1382	217265
Abcb10	NM_019552	490	56199
Abcb1a	NM_011076	2059	18671
Abcb1a	NM_011076	2796	18671
Abcb4	NM_008830	1392	18670
Abcb4	NM_008830	2680	18670
Abcc3	NM_029600	1460	76408
Abcc8	NM_011510	534	20927
Abcc8	NM_011510	1509	20927
Abcc8	NM_011510	2297	20927
Abcc8	NM_011510	2834	20927
Abcg1	NM_009593	3474	11307
Abcg4	NM_138955	323	192663
Abcg4	NM_138955	1035	192663
Abcg4	NM_138955	2135	192663
Abhd3	NM_134130	1456	106861
Abhd5	NM_026179	892	67469
Abhd5	NM_026179	1717	67469
Abhd5	NM_026179	2679	67469
Abhd5	NM_026179	3404	67469
Abhd6	NM_025341	-1278	66082
Abhd6	NM_025341	1385	66082
Abhd6	NM_025341	3147	66082
Abhd7	NM_001001804	2794	384214
Abhd8	NM_022419	594	64296
Abhd9	NM_001033163	1304	71932
Ablim3	NM_198649	684	319713
Abtb2	NM_178890	3609	99382
Acaa1b	NM_146230	-99	235674
Acan	NM_007424	-356	11595
Acan	NM_007424	919	11595
Acan	NM_007424	2069	11595
Acan	NM_007424	2857	11595
Acan	NM_007424	3932	11595
Acat1	NM_144784	1007	110446
Acat1	NM_144784	1532	110446
Acbd4	NM_025988	674	67131
Accn1	NM_007384	570	11418
Accn1	NM_007384	2232	11418
Accn1	NM_007384	3445	11418
Accn1	NM_007384	4957	11418
Accn1	NM_007384	5482	11418
Accn1	NM_001034013	1464	11418
Accn1	NM_001034013	1789	11418
Accn1	NM_001034013	2627	11418
Accn2	NM_009597	1402	11419
Accn2	NM_009597	3077	11419
Accn4	NM_183022	1153	241118
Accn4	NM_183022	2691	241118
Accn4	NM_183022	5328	241118
Accn4	NM_183022	5953	241118
Ace	NM_207624	1079	11421
Ace	NM_207624	2854	11421
Ace	NM_207624	3879	11421
Ache	NM_009599	1708	11423
Ache	NM_009599	3121	11423
Acot12	NM_028790	1337	74156
Acot3	NM_134246	2600	171281
Acot3	NM_134246	3137	171281
Acot3	NM_134246	4050	171281
Acot4	NM_134247	1459	171282
Acot5	NM_145444	1651	217698
Acot5	NM_145444	2988	217698
Acot5	NM_145444	3638	217698
Acot6	NM_172580	2122	217700
Acpl2	NM_153420	971	235534
Acsl6	NM_144823	2545	216739
Acsl6	NM_001033598	2925	216739
Acsl6	NM_001033597	2545	216739
Acss1	NM_080575	1211	68738
Acss1	NM_080575	2586	68738
Acss2	NM_019811	-953	60525
Acss2	NM_019811	-616	60525
Acta1	NM_009606	-386	11459
Actl6b	NM_031404	4268	83766
Actn2	NM_033268	851	11472
Acvr1b	NM_007395	-30	11479
Acvrl1	NM_009612	1795	11482
Acvrl1	NM_009612	2208	11482
Acvrl1	NM_009612	3208	11482
Ada	NM_007398	624	11486
Ada	NM_007398	1249	11486
Adad1	NM_009350	1560	21744
Adad1	NM_009350	2248	21744
Adad1	NM_009350	2610	21744
Adam11	NM_009613	60	11488
Adam11	NM_009613	1448	11488
Adam11	NM_009613	2898	11488
Adam12	NM_007400	1320	11489
Adam12	NM_007400	2820	11489
Adam33	NM_033615	-563	110751
Adam33	NM_033615	-175	110751
Adam33	NM_033615	212	110751
Adam33	NM_033615	962	110751
Adam33	NM_033615	2000	110751
Adam33	NM_033615	3000	110751
Adamts1	NM_009621	-935	11504
Adamts1	NM_009621	1152	11504
Adamts1	NM_009621	1865	11504
Adamts15	NM_001024139	1463	235130
Adamts16	NM_172053	2087	271127
Adamts16	NM_172053	2737	271127
Adamts17	NM_001033877	3530	233332
Adamts18	NM_172466	736	208936
Adamts18	NM_172466	1286	208936
Adamts18	NM_172466	2286	208936
Adamts18	NM_172466	2873	208936
Adamts19	NM_175506	1070	240322
Adamts19	NM_175506	2983	240322
Adamts2	NM_175643	864	216725
Adamts2	NM_175643	2764	216725
Adamts2	NM_175643	4314	216725
Adamts2	NM_175643	5664	216725
Adamts20	NM_177431	-494	223838
Adamts20	NM_177431	6	223838
Adamts20	NM_177431	1106	223838
Adamts20	NM_177431	2981	223838
Adamts3	NM_001081401	1441	330119
Adamts5	NM_011782	-1008	23794
Adamts5	NM_011782	767	23794
Adamts5	NM_011782	1842	23794
Adamts5	NM_011782	2605	23794
Adamts5	NM_011782	3705	23794
Adamts7	NM_001003911	3197	108153
Adamts7	NM_001003911	3810	108153
Adamts7	NM_001003911	4497	108153
Adamts8	NM_013906	1065	30806
Adamts8	NM_013906	3465	30806
Adamts8	NM_013906	4878	30806
Adamtsl4	NM_144899	2381	229595
Adamtsl5	NM_025629	993	66548
Adamtsl5	NM_025629	1605	66548
Adamtsl5	NM_025629	2418	66548
Adamtsl5	NM_025629	3130	66548
Adarb1	NM_130895	932	110532
Adarb1	NM_001024837	932	110532
Adarb2	NM_052977	2508	94191
Adarb2	NM_052977	3233	94191
Adcy1	NM_009622	84	432530
Adcy1	NM_009622	596	432530
Adcy1	NM_009622	1396	432530
Adcy1	NM_009622	2634	432530
Adcy1	NM_009622	3296	432530
Adcy2	NM_153534	881	210044
Adcy2	NM_153534	2931	210044
Adcy2	NM_153534	3681	210044
Adcy3	NM_138305	-227	104111
Adcy3	NM_138305	398	104111
Adcy3	NM_138305	2060	104111
Adcy3	NM_138305	2335	104111
Adcy4	NM_080435	1456	104110
Adcy4	NM_080435	1794	104110
Adcy4	NM_080435	2719	104110
Adcy4	NM_080435	5381	104110
Adcy4	NM_080435	6206	104110
Adcy5	NM_001012765	-2171	224129
Adcy5	NM_001012765	-21	224129
Adcy5	NM_001012765	1591	224129
Adcy5	NM_001012765	2404	224129
Adcy5	NM_001012765	3954	224129
Adcy5	NM_001012765	5291	224129
Adcy6	NM_007405	561	11512
Adcy6	NM_007405	1873	11512
Adcy6	NM_007405	3148	11512
Adcy6	NM_007405	4986	11512
Adcy6	NM_007405	5936	11512
Adcy7	NM_007406	286	11513
Adcy7	NM_007406	649	11513
Adcy7	NM_007406	1536	11513
Adcy7	NM_007406	3236	11513
Adcy8	NM_009623	-108	11514
Adcy8	NM_009623	1304	11514
Adcy8	NM_009623	2692	11514
Adcy8	NM_009623	3179	11514
Adcy8	NM_009623	3942	11514
Adcy9	NM_009624	738	11515
Adcyap1	NM_009625	-1424	11516
Adcyap1	NM_009625	2376	11516
Adcyap1	NM_009625	2751	11516
Adcyap1	NM_009625	3376	11516
Adcyap1	NM_009625	4326	11516
Adcyap1	NM_009625	5176	11516
Adcyap1	NM_009625	6001	11516
Adcyap1r1	NM_007407	1177	11517
Adcyap1r1	NM_001025372	1177	11517
Adcyap1r1	NM_007407	1714	11517
Adcyap1r1	NM_001025372	1714	11517
Adcyap1r1	NM_007407	2302	11517
Adcyap1r1	NM_001025372	2302	11517
Adcyap1r1	NM_007407	3089	11517
Adcyap1r1	NM_001025372	3089	11517
Adcyap1r1	NM_007407	3889	11517
Adcyap1r1	NM_001025372	3889	11517
Adcyap1r1	NM_007407	4627	11517
Adcyap1r1	NM_001025372	4627	11517
Add3	NM_013758	-1286	27360
Add3	NM_013758	-449	27360
Adhfe1	NM_175236	124	76187
Adm	NM_009627	1518	11535
Adm	NM_009627	2868	11535
Adm	NM_009627	4255	11535
Adm	NM_009627	5518	11535
Adora1	NM_001039510	1629	11539
Adora1	NM_001008533	1633	11539
Adora1	NM_001039510	3829	11539
Adora1	NM_001008533	3833	11539
Adora1	NM_001039510	4504	11539
Adora1	NM_001008533	4508	11539
Adora1	NM_001039510	5304	11539
Adora1	NM_001008533	5308	11539
Adora2a	NM_009630	1438	11540
Adora2a	NM_009630	1800	11540
Adora2a	NM_009630	3525	11540
Adora2b	NM_007413	-1123	11541
Adora2b	NM_007413	-35	11541
Adora2b	NM_007413	3352	11541
Adprhl2	NM_133883	3265	100206
Adra1a	NM_013461	2668	11549
Adra1a	NM_013461	4318	11549
Adra1b	NM_007416	341	11548
Adra1b	NM_007416	1353	11548
Adra1b	NM_007416	2753	11548
Adra1d	NM_013460	541	11550
Adra1d	NM_013460	2979	11550
Adra2a	NM_007417	466	11551
Adra2a	NM_007417	1704	11551
Adra2a	NM_007417	2929	11551
Adra2a	NM_007417	4654	11551
Adra2a	NM_007417	5529	11551
Adra2b	NM_009633	3404	11552
Adra2b	NM_009633	5316	11552
Adra2c	NM_007418	1273	11553
Adra2c	NM_007418	4298	11553
Adra2c	NM_007418	5761	11553
Adrb1	NM_007419	551	11554
Adrb1	NM_007419	2601	11554
Adrb1	NM_007419	3526	11554
Adrb1	NM_007419	5014	11554
Adrb2	NM_007420	774	11555
Adrbk2	NM_177078	628	320129
Adrbk2	NM_001035531	628	320129
Adrbk2	NM_177078	1203	320129
Adrbk2	NM_001035531	1203	320129
Adrbk2	NM_177078	1553	320129
Adrbk2	NM_001035531	1553	320129
Adssl1	NM_007421	2830	11565
Adssl1	NM_007421	5255	11565
Aebp1	NM_009636	1982	11568
Aebp1	NM_009636	3544	11568
AF529169	NM_153509	501	209743
AF529169	NM_153509	976	209743
Afap1	NM_027373	420	70292
Afap1	NM_027373	1158	70292
Afap1	NM_027373	2608	70292
Afap1	NM_027373	3470	70292
Afap1l1	NM_178928	-304	106877
Afap1l1	NM_178928	1484	106877
Afap1l1	NM_178928	2171	106877
Aff2	NM_008032	3020	14266
Agbl3	NM_178630	1081	76223
Agpat3	NM_053014	1255	28169
Ahrr	NM_009644	1243	11624
Ahrr	NM_009644	1718	11624
Ahrr	NM_009644	2780	11624
Ahsg	NM_013465	1248	11625
AI118078	NM_172923	-155	244886
AI118078	NM_172923	1120	244886
AI118078	NM_172923	2520	244886
AI314180	NM_172381	3065	230249
AI317395	NM_144821	976	215929
AI317395	NM_144821	1526	215929
AI317395	NM_144821	2001	215929
AI427122	NM_001033210	-36	102502
AI427122	NM_001033210	589	102502
AI427515	NM_173016	2748	270097
AI464131	NM_001085515	-1833	329828
AI593442	NM_178906	-197	330941
AI593442	NM_178906	878	330941
AI595406	NM_001004147	-924	237730
AI595406	NM_001004147	-199	237730
AI595406	NM_001004147	776	237730
AI595406	NM_001004147	1789	237730
AI646023	NM_198860	825	192734
AI646023	NM_198860	2787	192734
AI646023	NM_198860	4150	192734
AI661453	NM_145489	2600	224833
AI836003	NM_177716	1114	239650
AI836003	NM_177716	2726	239650
AI836003	NM_177716	3864	239650
AI836003	NM_177716	4401	239650
AI851790	NM_182807	2294	268354
AI851790	NM_182807	3581	268354
AI851790	NM_182807	4456	268354
Ajap1	NM_001099299	98	230959
Ajap1	NM_001099299	611	230959
Ajap1	NM_001099299	1236	230959
Ajap1	NM_001099299	2898	230959
AK220484	NM_001083628	886	381157
AK220484	NM_001083628	1511	381157
AK220484	NM_001083628	2536	381157
Ak3l1	NM_009647	2980	11639
Ak5	NM_001081277	1321	229949
Ak5	NM_001081277	2783	229949
Akp3	NM_007432	3330	11648
Akp3	NM_007432	5293	11648
Akr7a5	NM_025337	3042	110198
Akt1	NM_009652	5125	11651
Akt1	NM_009652	5888	11651
Alcam	NM_009655	-360	11658
Alcam	NM_009655	640	11658
Alcam	NM_009655	1615	11658
Alcam	NM_009655	3190	11658
Aldh1a2	NM_009022	-395	19378
Aldh1a2	NM_009022	105	19378
Aldh1a2	NM_009022	1130	19378
Aldh1a2	NM_009022	2530	19378
Aldh1a2	NM_009022	3492	19378
Aldh1a3	NM_053080	137	56847
Aldh1a3	NM_053080	1124	56847
Aldh1a3	NM_053080	2949	56847
Aldh1a3	NM_053080	3824	56847
Aldh1l2	NM_153543	1490	216188
Aldh3a1	NM_007436	4269	11670
Aldh3a1	NM_007436	6032	11670
Aldh5a1	NM_172532	907	214579
Aldh5a1	NM_172532	2420	214579
Alg11	NM_183142	-1355	207958
Alg11	NM_183142	45	207958
Alg11	NM_183142	1145	207958
Alk	NM_007439	203	11682
Alk	NM_007439	1665	11682
Alox12	NM_007440	-1318	11684
Alox12	NM_007440	669	11684
Alox12e	NM_145684	-1533	11685
Alox12e	NM_145684	-833	11685
Alox12e	NM_145684	305	11685
Alox12e	NM_145684	2242	11685
Alox12e	NM_145684	4267	11685
Alox15	NM_009660	-2346	11687
Alox15	NM_009660	-221	11687
Alox15	NM_009660	742	11687
Alox15	NM_009660	1517	11687
Alox15	NM_009660	2729	11687
Alx1	NM_172553	-1474	216285
Alx1	NM_172553	1589	216285
Alx1	NM_172553	3301	216285
Alx1	NM_172553	4089	216285
Alx1	NM_172553	4564	216285
Alx1	NM_172553	5501	216285
Alx3	NM_007441	-523	11694
Alx3	NM_007441	1314	11694
Alx3	NM_007441	4302	11694
Alx4	NM_007442	422	11695
Alx4	NM_007442	4147	11695
Amfr	NM_011787	1072	23802
Amigo1	NM_001004293	610	229715
Amigo1	NM_146137	610	229715
Amigo2	NM_178114	407	105827
Amigo2	NM_178114	1044	105827
Amn	NM_033603	2179	93835
Amn	NM_033603	6166	93835
Amph	NM_175007	1423	218038
Ank	NM_020332	3031	11732
Ank1	NM_031158	704	11733
Ank1	NM_031158	1504	11733
Ank1	NM_031158	2916	11733
Ank1	NM_031158	3516	11733
Ankib1	NM_001003909	341	70797
Ankrd13b	NM_172945	1245	268445
Ankrd13b	NM_172945	2720	268445
Ankrd27	NM_178263	-140	245886
Ankrd27	NM_145633	-140	245886
Ankrd38	NM_172872	1159	242553
Ankrd38	NM_172872	2647	242553
Ankrd43	NM_183173	-1997	237761
Ankrd43	NM_183173	640	237761
Ankrd43	NM_183173	1965	237761
Ankrd43	NM_183173	2640	237761
Ankrd43	NM_183173	3403	237761
Ankrd43	NM_183173	4028	237761
Ankrd44	NM_001081433	-494	329154
Ankrd44	NM_001081433	106	329154
Ankrd44	NM_001081433	894	329154
Ankrd53	NM_029245	-189	75305
Ankrd53	NM_029245	886	75305
Ankrd53	NM_029245	1761	75305
Ankrd53	NM_029245	3423	75305
Ankrd56	NM_175270	-773	78088
Ankrd56	NM_175270	739	78088
Ankrd56	NM_175270	2589	78088
Ankrd56	NM_175270	3377	78088
Ankrd56	NM_175270	4002	78088
Ankrd58	NM_173779	2373	245381
Ankrd58	NM_173779	3123	245381
Ankrd6	NM_001012451	2436	140577
Ankrd9	NM_175207	631	74251
Anks6	NM_001024136	759	75691
Anks6	NM_001024136	2559	75691
Anp32a	NM_009672	1076	11737
Antxr1	NM_054041	768	69538
Antxr2	NM_133738	1306	71914
Antxr2	NM_133738	1781	71914
Antxr2	NM_133738	2806	71914
Antxr2	NM_133738	3794	71914
Anxa2	NM_007585	2561	12306
Anxa2	NM_007585	3948	12306
Anxa4	NM_013471	172	11746
Anxa4	NM_013471	972	11746
Aof1	NM_172262	2920	218214
Ap1g1	NM_009677	-1702	11765
Ap3b2	NM_021492	3264	11775
Ap3s1	NM_009681	3130	11777
Apba1	NM_177034	2660	319924
Apba1	NM_177034	3547	319924
Apba2	NM_007461	1496	11784
Apba2	NM_007461	2696	11784
Apba2	NM_007461	3646	11784
Apbb1ip	NM_019456	141	54519
Apbb1ip	NM_019456	1204	54519
Apbb1ip	NM_019456	2029	54519
Apbb1ip	NM_019456	2979	54519
Apc2	NM_011789	-14	23805
Apc2	NM_011789	723	23805
Apcdd1	NM_133237	3045	494504
Aph1c	NM_026674	2974	68318
Apln	NM_013912	308	30878
Apln	NM_013912	2758	30878
Apoa5	NM_080434	4197	66113
App	NM_007471	-515	11820
App	NM_007471	323	11820
App	NM_007471	1285	11820
App	NM_007471	2635	11820
App	NM_007471	3098	11820
Aqp11	NM_175105	905	66333
Aqp2	NM_009699	5101	11827
Aqp2	NM_009699	6751	11827
Aqp3	NM_016689	646	11828
Aqp3	NM_016689	1621	11828
Aqp5	NM_009701	467	11830
Aqp5	NM_009701	2642	11830
Aqp5	NM_009701	4054	11830
Aqp5	NM_009701	5479	11830
Ar	NM_013476	3474	11835
Ar	NM_013476	4124	11835
Areg	NM_009704	3285	11839
Arfgef1	NM_001102430	3186	211673
Arg2	NM_009705	1113	11847
Arg2	NM_009705	1676	11847
Arg2	NM_009705	3188	11847
Arhgap10	NM_030113	931	78514
Arhgap10	NM_030113	2544	78514
Arhgap20	NM_175535	-556	244867
Arhgap20	NM_175535	-219	244867
Arhgap20	NM_175535	1319	244867
Arhgap20	NM_175535	4056	244867
Arhgap26	NM_175164	4027	71302
Arhgap29	NM_172525	2757	214137
Arhgap29	NM_172525	3357	214137
Arhgap29	NM_172525	3932	214137
Arhgap6	NM_009707	1582	11856
Arhgap6	NM_009707	3570	11856
Arhgap9	NM_146011	3918	216445
Arhgap9	NM_146011	4955	216445
Arhgap9	NM_146011	5893	216445
Arhgdig	NM_008113	3080	14570
Arhgdig	NM_008113	4042	14570
Arhgef10l	NM_172415	741	72754
Arhgef11	NM_001003912	-172	213498
Arhgef17	NM_001081116	187	207212
Arhgef19	NM_172520	5039	213649
Arhgef19	NM_172520	5839	213649
Arid3a	NM_007880	-1741	13496
Arid3c	NM_001017362	-1612	550619
Arid3c	NM_001017362	201	550619
Arid3c	NM_001017362	813	550619
Arid3c	NM_001017362	1326	550619
Arid3c	NM_001017362	2238	550619
Arid3c	NM_001017362	3813	550619
Arid5a	NM_145996	3010	214855
Arid5b	NM_023598	2888	71371
Arid5b	NM_023598	3701	71371
Arl8a	NM_026823	327	68724
Armc2	NM_001034858	399	213402
Armc2	NM_001034858	1612	213402
Arnt2	NM_007488	2606	11864
Arnt2	NM_007488	3143	11864
Arnt2	NM_007488	3668	11864
Arntl	NM_007489	184	11865
Arntl	NM_007489	534	11865
Arntl	NM_007489	3047	11865
Arntl	NM_007489	4097	11865
Arntl	NM_007489	4609	11865
Arpc5	NM_026369	866	67771
Arpc5	NM_026369	1279	67771
Arrb1	NM_177231	3667	109689
Arrb1	NM_178220	3667	109689
Arsb	NM_009712	679	11881
Arsb	NM_009712	1429	11881
Arsb	NM_009712	2879	11881
Arsi	NM_001038499	2794	545260
Arsj	NM_173451	2318	271970
Arsj	NM_173451	2968	271970
Artn	NM_009711	-2143	11876
Artn	NM_009711	-1156	11876
Artn	NM_009711	-131	11876
Arx	NM_007492	2266	11878
Arx	NM_007492	3153	11878
Arx	NM_007492	4791	11878
Arx	NM_007492	5628	11878
Asah3l	NM_139306	1145	230379
Asah3l	NM_139306	2508	230379
Asah3l	NM_139306	3495	230379
Asah3l	NM_139306	4370	230379
Asahl	NM_025972	818	67111
Asb13	NM_080857	1714	142688
Ascl1	NM_008553	-1918	17172
Ascl1	NM_008553	-1130	17172
Ascl1	NM_008553	507	17172
Ascl1	NM_008553	1820	17172
Ascl1	NM_008553	2932	17172
Ascl1	NM_008553	3620	17172
Ascl1	NM_008553	5620	17172
Ascl2	NM_008554	-2357	17173
Ascl2	NM_008554	-607	17173
Ascl2	NM_008554	2043	17173
Asphd1	NM_001039645	2867	233879
Asphd1	NM_001039645	3967	233879
Asphd2	NM_028386	3154	72898
Asphd2	NM_028386	4217	72898
Astl	NM_172539	-1862	215095
Astl	NM_172539	388	215095
Astn2	NM_207109	-892	56079
Astn2	NM_019514	-892	56079
Astn2	NM_207109	420	56079
Astn2	NM_019514	420	56079
Astn2	NM_207109	2583	56079
Astn2	NM_019514	2583	56079
Atf3	NM_007498	-1175	11910
Atf3	NM_007498	0	11910
Atf3	NM_007498	1575	11910
Atf3	NM_007498	3525	11910
Atg12	NM_026217	3467	67526
Atoh1	NM_007500	-539	11921
Atoh1	NM_007500	973	11921
Atoh1	NM_007500	2973	11921
Atoh1	NM_007500	4748	11921
Atoh1	NM_007500	5736	11921
Atoh7	NM_016864	172	53404
Atoh7	NM_016864	1622	53404
Atoh7	NM_016864	2447	53404
Atoh7	NM_016864	3697	53404
Atoh8	NM_153778	-2046	71093
Atoh8	NM_153778	-634	71093
Atoh8	NM_153778	1229	71093
Atoh8	NM_153778	2854	71093
Atoh8	NM_153778	4379	71093
Atp10a	NM_009728	991	11982
Atp10a	NM_009728	3129	11982
Atp12a	NM_138652	-454	192113
Atp12a	NM_138652	1083	192113
Atp12a	NM_138652	2396	192113
Atp12a	NM_138652	3283	192113
Atp12a	NM_138652	3933	192113
Atp1a3	NM_144921	1461	232975
Atp1a3	NM_144921	1748	232975
Atp1a3	NM_144921	3273	232975
Atp1b2	NM_013415	413	11932
Atp1b2	NM_013415	1425	11932
Atp2a3	NM_016745	2567	53313
Atp2a3	NM_016745	3680	53313
Atp2b2	NM_001036684	1267	11941
Atp2b2	NM_001036684	2492	11941
Atp2b2	NM_009723	563	11941
Atp2b2	NM_009723	1251	11941
Atp2b2	NM_009723	2738	11941
Atp2b3	NM_177236	2788	320707
Atp2b3	NM_177236	3276	320707
Atp4a	NM_018731	4637	11944
Atp6v1c2	NM_133699	1089	68775
Atp6v1c2	NM_133699	2564	68775
Atp7b	NM_007511	-709	11979
Atp7b	NM_007511	691	11979
Atp7b	NM_007511	1791	11979
Atp8a1	NM_009727	942	11980
Atp8a1	NM_001038999	942	11980
Atp8a2	NM_015803	866	50769
Atp8a2	NM_015803	1479	50769
Atp8b1	NM_001001488	96	54670
Atp8b1	NM_001001488	1121	54670
Atp8b1	NM_001001488	2633	54670
Atp8b1	NM_001001488	3458	54670
Atpbd3	NM_145582	4600	233189
Atxn1	NM_009124	-423	20238
Atxn1	NM_009124	3015	20238
Atxn7l2	NM_175183	5623	72522
AU042651	NM_177809	2385	328258
AU042651	NM_177809	3935	328258
Auts2	NM_177047	1012	319974
Auts2	NM_177047	4424	319974
Auts2	NM_177047	5237	319974
Avp	NM_009732	-827	11998
Avp	NM_009732	1373	11998
Avpr1a	NM_016847	2483	54140
AW125753	NM_029007	-1794	105005
AW125753	NM_029007	281	105005
AW125753	NM_029007	2656	105005
AW146242	NM_146168	1443	232023
AW146242	NM_146168	2268	232023
AW146242	NM_146168	2768	232023
AW544981	NM_145986	-64	213956
AW544981	NM_145986	1274	213956
AW544981	NM_145986	2399	213956
AW544981	NM_145986	2949	213956
AW548124	NM_134117	53	106522
AW548124	NM_134117	628	106522
AW548124	NM_134117	3178	106522
AW548124	NM_134117	4165	106522
AW548124	NM_134117	4715	106522
Axin2	NM_015732	5025	12006
Axin2	NM_015732	5513	12006
Axl	NM_009465	523	26362
Axl	NM_009465	910	26362
Aytl1a	NM_173014	2652	270084
Aytl1a	NM_173014	3239	270084
B130050I23Rik	NM_001039578	2646	213027
B230120H23Rik	NM_023057	744	65964
B230120H23Rik	NM_178084	680	65964
B230120H23Rik	NM_023057	1244	65964
B230120H23Rik	NM_178084	1180	65964
B230208H17Rik	NM_001024616	2859	227624
B230209C24Rik	NM_177235	2821	320705
B230342M21Rik	NM_133898	-313	100637
B230342M21Rik	NM_133898	2537	100637
B230396O12Rik	NM_172878	829	242800
B230399E16Rik	NM_173770	1342	240479
B230399E16Rik	NM_173770	2504	240479
B230399E16Rik	NM_173770	3404	240479
B230399E16Rik	NM_173770	4129	240479
B230399E16Rik	NM_173770	4592	240479
B2m	NM_009735	2453	12010
B2m	NM_009735	3140	12010
B2m	NM_009735	4203	12010
B3galnt1	NM_020026	1092	26879
B3galnt1	NM_020026	2554	26879
B3galt5	NM_033149	24	93961
B3galt5	NM_033149	1199	93961
B3galt5	NM_033149	2412	93961
B3gat2	NM_172124	-414	280645
B3gat2	NM_172124	1373	280645
B3gat2	NM_172124	3511	280645
B3gat2	NM_172124	4398	280645
B3gat2	NM_172124	4986	280645
B3gnt3	NM_028189	1338	72297
B3gnt4	NM_198611	-1006	231727
B3gnt4	NM_198611	844	231727
B430119L13Rik	NM_177303	-1086	320974
B4galnt1	NM_008080	2789	14421
B4galnt1	NM_008080	3664	14421
B4galnt2	NM_008081	2427	14422
B4galnt2	NM_008081	4152	14422
B4galt5	NM_019835	2984	56336
B830045N13Rik	NM_153539	2867	215378
B830045N13Rik	NM_153539	4005	215378
B930011P16Rik	NM_207282	1849	13483
B930011P16Rik	NM_207282	3112	13483
Bace2	NM_019517	153	56175
Bace2	NM_019517	1428	56175
Bace2	NM_019517	2703	56175
Bace2	NM_019517	3541	56175
Bace2	NM_019517	4053	56175
Bahcc1	NM_198423	5677	268515
Bahd1	NM_001045523	-763	228536
Bahd1	NM_001045523	4325	228536
Bai1	NM_174991	1362	107831
Bai1	NM_174991	2562	107831
Bai1	NM_174991	4087	107831
Bai2	NM_173071	-1784	230775
Bai2	NM_173071	-796	230775
Bai2	NM_173071	2691	230775
Bai2	NM_173071	4029	230775
Bai2	NM_173071	5791	230775
Bai3	NM_175642	535	210933
Bai3	NM_175642	1710	210933
Baiap2	NM_130862	2982	108100
Baiap2	NM_001037755	2982	108100
Baiap2	NM_001037754	2982	108100
Baiap2l1	NM_025833	-56	66898
Baiap2l1	NM_025833	1231	66898
Bambi	NM_026505	696	68010
Barhl1	NM_019446	-3216	54422
Barhl1	NM_019446	296	54422
Barhl1	NM_019446	3209	54422
Barhl1	NM_019446	4984	54422
Barhl2	NM_001005477	-1635	104382
Barhl2	NM_001005477	1340	104382
Barhl2	NM_001005477	3590	104382
Barhl2	NM_001005477	5127	104382
Barx1	NM_007526	-1267	12022
Barx1	NM_007526	5708	12022
Barx2	NM_013800	-33	12023
Barx2	NM_013800	705	12023
Barx2	NM_013800	1455	12023
Barx2	NM_013800	3980	12023
Batf	NM_016767	2731	53314
BC004044	NM_030565	3341	80752
BC004044	NM_030565	4803	80752
BC005764	NM_181681	771	216152
BC013712	NM_001033308	1646	230787
BC021523	NM_172611	1451	223752
BC021523	NM_172611	3888	223752
BC021891	NM_145608	951	234878
BC021891	NM_145608	2138	234878
BC021891	NM_145608	3663	234878
BC022687	NM_145450	2952	217887
BC025546	NM_146215	-434	234728
BC025575	NM_199200	873	217219
BC025816	NM_146219	3271	234796
BC025816	NM_146219	4708	234796
BC029169	NM_153782	917	208659
BC029169	NM_153782	2205	208659
BC030476	NM_173421	1296	239368
BC030476	NM_173421	1946	239368
BC030476	NM_173421	2571	239368
BC030500	NM_173411	2599	234290
BC030500	NM_173411	3524	234290
BC035295	NM_153407	1030	207785
BC038286	NM_170755	216	227298
BC038822	NM_172293	588	239647
BC038822	NM_172293	1225	239647
BC039093	NM_001081098	356	230761
BC039093	NM_001081098	1531	230761
BC039093	NM_001081098	3456	230761
BC048679	NM_183143	-1141	210321
BC052055	NM_182636	2883	328643
BC052055	NM_182636	5046	328643
BC052328	NM_198301	15	223433
BC052328	NM_198301	1153	223433
BC052328	NM_198301	2353	223433
BC056923	NM_173395	2319	227358
BC057022	NM_001004180	2541	433940
BC057022	NM_001004180	3428	433940
BC057371	NM_177572	1159	194237
BC057371	NM_177572	2659	194237
BC057371	NM_177572	3497	194237
BC057371	NM_177572	4022	194237
BC057371	NM_177572	4784	194237
BC057371	NM_177572	6022	194237
BC061194	NM_001001334	-1473	381350
BC061194	NM_001001334	-98	381350
BC061194	NM_001001334	1002	381350
BC061194	NM_001001334	2227	381350
BC061194	NM_001001334	3864	381350
BC062109	NM_182841	-515	231503
BC062109	NM_182841	623	231503
BC062109	NM_182841	1885	231503
BC062109	NM_182841	2298	231503
BC062109	NM_182841	2760	231503
BC063749	NM_001001738	636	414801
BC065085	NM_177628	3070	219148
BC065085	NM_177628	3495	219148
BC067047	NM_177782	1380	277360
BC068157	NM_207203	663	73072
BC068157	NM_207203	1338	73072
BC068281	NM_173416	-1671	238037
BC068281	NM_173416	-1321	238037
BC068281	NM_173416	-846	238037
BC072620	NM_001013758	1266	237403
BC089491	NM_175033	-1778	280621
BC089491	NM_175033	-1341	280621
BC089491	NM_175033	72	280621
BC089491	NM_175033	1347	280621
BC089491	NM_175033	3747	280621
BC089491	NM_175033	4384	280621
BC089491	NM_175033	4959	280621
BC089491	NM_175033	5709	280621
Bcan	NM_007529	-66	12032
Bcan	NM_007529	3222	12032
Bcl11a	NM_016707	-168	14025
Bcl11a	NM_016707	945	14025
Bcl11a	NM_016707	2007	14025
Bcl11a	NM_016707	2470	14025
Bcl11a	NM_016707	2857	14025
Bcl11a	NM_016707	3920	14025
Bcl11b	NM_021399	-1437	58208
Bcl11b	NM_001079883	-1437	58208
Bcl11b	NM_021399	-599	58208
Bcl11b	NM_001079883	-599	58208
Bcl11b	NM_021399	2063	58208
Bcl11b	NM_001079883	2063	58208
Bcl11b	NM_021399	3451	58208
Bcl11b	NM_001079883	3451	58208
Bcl11b	NM_021399	4401	58208
Bcl11b	NM_001079883	4401	58208
Bcl2	NM_009741	95	12043
Bcl2	NM_009741	1370	12043
Bcl2	NM_009741	3258	12043
Bcl2l11	NM_009754	-486	12125
Bcl2l11	NM_207681	-486	12125
Bcl2l11	NM_207680	-486	12125
Bcl6	NM_009744	-1748	12053
Bcl6	NM_009744	-223	12053
Bcor	NM_175046	-692	71458
Bcor	NM_175045	-692	71458
Bcor	NM_029510	-692	71458
Bcor	NM_175044	-692	71458
Bcor	NM_175046	2971	71458
Bcor	NM_175045	2971	71458
Bcor	NM_029510	2971	71458
Bcor	NM_175044	2971	71458
Bcor	NM_175046	3421	71458
Bcor	NM_175045	3421	71458
Bcor	NM_029510	3421	71458
Bcor	NM_175044	3421	71458
Bcor	NM_175046	4308	71458
Bcor	NM_175045	4308	71458
Bcor	NM_029510	4308	71458
Bcor	NM_175044	4308	71458
Bcor	NM_175046	5458	71458
Bcor	NM_175045	5458	71458
Bcor	NM_029510	5458	71458
Bcor	NM_175044	5458	71458
Bcorl1	NM_178782	3241	320376
Bcr	NM_001081412	2935	110279
Bcr	NM_001081412	3985	110279
Bdkrb2	NM_009747	1019	12062
Bdkrb2	NM_009747	2569	12062
Bdnf	NM_007540	2644	12064
Bdnf	NM_001048139	1447	12064
Bdnf	NM_001048142	1656	12064
Bdnf	NM_001048141	2783	12064
Bdnf	NM_001048142	2781	12064
Bdnf	NM_001048141	3908	12064
Best2	NM_145388	-1057	212989
Bfsp1	NM_009751	1278	12075
Bhlhb3	NM_024469	-1698	79362
Bhlhb3	NM_024469	-1010	79362
Bhlhb3	NM_024469	-498	79362
Bhlhb3	NM_024469	752	79362
Bhlhb3	NM_024469	1790	79362
Bhlhb3	NM_024469	2890	79362
Bhlhb3	NM_024469	3940	79362
Bhlhb3	NM_024469	4690	79362
Bhlhb3	NM_024469	5777	79362
Bhlhb4	NM_080641	-1655	140489
Bhlhb4	NM_080641	-1055	140489
Bhlhb4	NM_080641	770	140489
Bhlhb4	NM_080641	2770	140489
Bhlhb5	NM_021560	-1799	59058
Bhlhb5	NM_021560	-49	59058
Bhlhb5	NM_021560	1551	59058
Bhlhb5	NM_021560	2463	59058
Bhlhb5	NM_021560	3351	59058
Bhlhb5	NM_021560	4938	59058
Bhmt2	NM_022884	1618	64918
Bicc1	NM_031397	-232	83675
Bicc1	NM_031397	255	83675
Bicc1	NM_031397	905	83675
Bicc1	NM_031397	1618	83675
Bicc1	NM_031397	2968	83675
Bik	NM_007546	921	12124
Bik	NM_007546	2921	12124
Bin1	NM_001083334	3792	30948
Bin1	NM_009668	3792	30948
Blvrb	NM_144923	-146	233016
Bmi1	NM_007552	-2094	12151
Bmi1	NM_007552	-657	12151
Bmi1	NM_007552	956	12151
Bmi1	NM_007552	3206	12151
Bmi1	NM_007552	4181	12151
Bmi1	NM_007552	5331	12151
Bmp1	NM_009755	445	12153
Bmp1	NM_009755	3058	12153
Bmp1	NM_009755	4358	12153
Bmp2	NM_007553	2503	12156
Bmp2	NM_007553	3853	12156
Bmp2	NM_007553	4741	12156
Bmp3	NM_173404	1993	110075
Bmp3	NM_173404	3193	110075
Bmp3	NM_173404	4143	110075
Bmp4	NM_007554	438	12159
Bmp4	NM_007554	1113	12159
Bmp6	NM_007556	553	12161
Bmp6	NM_007556	1766	12161
Bmp6	NM_007556	3516	12161
Bmp6	NM_007556	5741	12161
Bmp7	NM_007557	18	12162
Bmp7	NM_007557	3518	12162
Bmp7	NM_007557	4381	12162
Bmp8a	NM_007558	580	12163
Bmp8b	NM_007559	2668	12164
Bmper	NM_028472	-419	73230
Bmper	NM_028472	6	73230
Bmper	NM_028472	1256	73230
Bmper	NM_028472	3206	73230
Bmper	NM_028472	5506	73230
Bnc1	NM_007562	-1123	12173
Bnc1	NM_007562	-660	12173
Bnc1	NM_007562	1340	12173
Bnc1	NM_007562	3002	12173
Bnc1	NM_007562	4390	12173
Bnc1	NM_007562	5177	12173
Boc	NM_172506	-583	117606
Boc	NM_172506	-158	117606
Boc	NM_172506	354	117606
Boc	NM_172506	3042	117606
Boc	NM_172506	3567	117606
Bok	NM_016778	1155	51800
Bok	NM_016778	3630	51800
Boll	NM_029267	899	75388
Boll	NM_029267	1612	75388
Brsk2	NM_001009929	-53	75770
Brsk2	NM_029426	282	75770
Brsk2	NM_001009930	-53	75770
Brsk2	NM_001009929	1010	75770
Brsk2	NM_029426	1345	75770
Brsk2	NM_001009930	1010	75770
Brsk2	NM_001009929	3572	75770
Brsk2	NM_029426	3907	75770
Brsk2	NM_001009930	3572	75770
Brunol4	NM_133195	-1822	108013
Brunol4	NM_133195	1528	108013
Brunol4	NM_133195	3053	108013
Brunol4	NM_133195	3578	108013
Brunol4	NM_133195	4128	108013
Brunol4	NM_133195	5141	108013
Brunol6	NM_175235	632	76183
Brunol6	NM_175235	3219	76183
Bsn	NM_007567	748	12217
Bsn	NM_007567	3173	12217
Bspry	NM_138653	2800	192120
Bsx	NM_178245	-1609	244813
Bsx	NM_178245	-122	244813
Bsx	NM_178245	1241	244813
Bsx	NM_178245	4816	244813
Btbd11	NM_028709	3379	74007
Btbd11	NM_001017525	2645	74007
Btbd14a	NM_001037098	496	67991
Btbd14a	NM_001037098	2246	67991
Btbd14a	NM_026495	794	67991
Btn1a1	NM_013483	480	12231
Bub3	NM_009774	-1792	12237
Bub3	NM_009774	-917	12237
Bub3	NM_009774	-54	12237
Bves	NM_024285	1020	23828
Bves	NM_024285	3033	23828
Bves	NM_024285	3445	23828
Bzrap1	NM_172449	3033	207777
Bzrap1	NM_172449	4333	207777
C030003D03Rik	NM_029881	779	77220
C030003D03Rik	NM_029881	1504	77220
C030014K22Rik	NM_175461	840	226610
C030014K22Rik	NM_175461	2615	226610
C030014K22Rik	NM_175461	3953	226610
C030014M07Rik	NM_001082483	1047	668212
C030019F02Rik	NM_021426	808	58237
C130038G02Rik	NM_029920	880	77521
C130038G02Rik	NM_029920	1292	77521
C130060K24Rik	NM_175524	1738	243407
C130060K24Rik	NM_175524	2213	243407
C130060K24Rik	NM_175524	2950	243407
C130074G19Rik	NM_178692	810	226777
C130090K23Rik	NM_181323	2146	231293
C1ql1	NM_011795	-638	23829
C1ql1	NM_011795	737	23829
C1ql1	NM_011795	3875	23829
C1ql1	NM_011795	5887	23829
C1ql2	NM_207233	242	226359
C1ql2	NM_207233	1017	226359
C1ql2	NM_207233	2004	226359
C1ql2	NM_207233	3992	226359
C1ql3	NM_153155	396	227580
C1ql3	NM_153155	1359	227580
C1ql3	NM_153155	2321	227580
C1ql3	NM_153155	3209	227580
C1ql3	NM_153155	4146	227580
C1ql3	NM_153155	4996	227580
C1ql4	NM_001024702	1341	239659
C1ql4	NM_001024702	3503	239659
C1ql4	NM_001024702	4191	239659
C1qtnf4	NM_026161	595	67445
C1qtnf4	NM_026161	1495	67445
C1qtnf4	NM_026161	3620	67445
C1qtnf4	NM_026161	5533	67445
C230094A16Rik	NM_146016	292	237711
C230094A16Rik	NM_146016	954	237711
C330005M16Rik	NM_175319	466	101744
C530028O21Rik	NM_175696	550	319352
C530028O21Rik	NM_175696	1513	319352
C530028O21Rik	NM_175696	2738	319352
C530043G21Rik	NM_145413	3559	215015
C630004H02Rik	NM_175454	-358	217310
C630004H02Rik	NM_175454	542	217310
C630004H02Rik	NM_175454	2629	217310
C630035N08Rik	NM_175427	215	109349
C630035N08Rik	NM_175427	1103	109349
Cabc1	NM_023341	5111	67426
Cables1	NM_022021	1380	63955
Cables1	NM_022021	1655	63955
Cables1	NM_022021	3193	63955
Cables1	NM_022021	4368	63955
Cabp7	NM_138948	-1219	192650
Cabp7	NM_138948	531	192650
Cabp7	NM_138948	3706	192650
Cachd1	NM_198037	2717	320508
Cachd1	NM_198037	3129	320508
Cachd1	NM_198037	3617	320508
Cachd1	NM_198037	5754	320508
Cacna1a	NM_007578	2475	12286
Cacna1a	NM_007578	2925	12286
Cacna1b	NM_007579	3003	12287
Cacna1b	NM_001042528	3108	12287
Cacna1d	NM_001083616	1003	12289
Cacna1d	NM_001083616	3090	12289
Cacna1e	NM_009782	1600	12290
Cacna1e	NM_009782	3637	12290
Cacna1g	NM_009783	-25	12291
Cacna1g	NM_009783	1538	12291
Cacna1g	NM_009783	3025	12291
Cacna1g	NM_009783	3788	12291
Cacna1g	NM_009783	4738	12291
Cacna1g	NM_009783	5588	12291
Cacna1h	NM_021415	22	58226
Cacna1h	NM_021415	2772	58226
Cacna1h	NM_021415	3472	58226
Cacna1h	NM_021415	4047	58226
Cacna1i	NM_001044308	1245	239556
Cacna1i	NM_001044308	3395	239556
Cacna1s	NM_001081023	-1102	12292
Cacna1s	NM_001081023	-227	12292
Cacna1s	NM_001081023	585	12292
Cacna2d1	NM_009784	479	12293
Cacna2d1	NM_009784	2754	12293
Cacna2d2	NM_020263	1052	56808
Cacna2d2	NM_020263	3402	56808
Cacna2d3	NM_009785	-1813	12294
Cacna2d3	NM_009785	-1113	12294
Cacna2d3	NM_009785	-750	12294
Cacna2d3	NM_009785	712	12294
Cacna2d3	NM_009785	1512	12294
Cacna2d3	NM_009785	3187	12294
Cacna2d3	NM_009785	3837	12294
Cacna2d3	NM_009785	4775	12294
Cacnb2	NM_023116	1568	12296
Cacnb2	NM_023116	3005	12296
Cacnb2	NM_023116	3880	12296
Cacnb3	NM_001044741	3300	12297
Cacnb3	NM_007581	756	12297
Cacnb4	NM_001037099	724	12298
Cacnb4	NM_001037099	2024	12298
Cacnb4	NM_001037099	2549	12298
Cacnb4	NM_001037099	3236	12298
Cacng2	NM_007583	165	12300
Cacng2	NM_007583	1040	12300
Cacng2	NM_007583	1515	12300
Cacng2	NM_007583	2090	12300
Cacng3	NM_019430	130	54376
Cacng3	NM_019430	2055	54376
Cacng4	NM_019431	-353	54377
Cacng4	NM_019431	497	54377
Cacng4	NM_019431	3084	54377
Cacng4	NM_019431	4884	54377
Cacng5	NM_080644	5061	140723
Cadm2	NM_178721	-1841	239857
Cadm2	NM_178721	-866	239857
Cadm2	NM_178721	122	239857
Cadm2	NM_178721	1109	239857
Cadm3	NM_053199	324	94332
Cadm3	NM_053199	1411	94332
Cadm3	NM_053199	2299	94332
Cadm4	NM_153112	896	260299
Cadm4	NM_153112	1409	260299
Cadps	NM_012061	232	27062
Cadps	NM_001042617	232	27062
Cadps	NM_012061	2044	27062
Cadps	NM_001042617	2044	27062
Cadps2	NM_153163	166	320405
Cadps2	NM_153163	979	320405
Cadps2	NM_153163	2916	320405
Calb1	NM_009788	2477	12307
Calb2	NM_007586	144	12308
Calb2	NM_007586	1094	12308
Calb2	NM_007586	3231	12308
Calca	NM_007587	2441	12310
Calca	NM_001033954	2441	12310
Calcb	NM_054084	1744	116903
Calcb	NM_054084	2169	116903
Calcr	NM_007588	724	12311
Calcr	NM_001042725	1814	12311
Calcr	NM_007588	1399	12311
Calcr	NM_001042725	2489	12311
Calcr	NM_007588	2274	12311
Calcr	NM_001042725	3364	12311
Calcr	NM_007588	4124	12311
Calcr	NM_001042725	5214	12311
Caln1	NM_021371	1239	140904
Caln1	NM_021371	3189	140904
Camk2b	NM_007595	-114	12323
Camk2b	NM_007595	999	12323
Camk2b	NM_007595	2661	12323
Camk2b	NM_007595	3711	12323
Camk2n1	NM_025451	2750	66259
Camk4	NM_009793	1743	12326
Camk4	NM_009793	2656	12326
Camk4	NM_009793	3143	12326
Camk4	NM_009793	3968	12326
Camkk1	NM_018883	66	55984
Camkk1	NM_018883	878	55984
Camkk1	NM_018883	2216	55984
Camkk1	NM_018883	3216	55984
Camkk1	NM_018883	4503	55984
Camkk2	NM_145358	1243	207565
Camkv	NM_145621	2912	235604
Camkv	NM_145621	3550	235604
Cap2	NM_026056	2779	67252
Cap2	NM_026056	3429	67252
Capn2	NM_009794	573	12334
Capn2	NM_009794	1398	12334
Car10	NM_028296	759	72605
Car10	NM_028296	2959	72605
Car10	NM_028296	4972	72605
Car11	NM_009800	689	12348
Car11	NM_009800	1714	12348
Car12	NM_178396	3833	76459
Car14	NM_011797	550	23831
Car14	NM_011797	1375	23831
Car14	NM_011797	2225	23831
Car15	NM_030558	-729	80733
Car15	NM_030558	908	80733
Car4	NM_007607	2045	12351
Car4	NM_007607	2945	12351
Car4	NM_007607	3382	12351
Car7	NM_053070	294	12354
Car7	NM_053070	1481	12354
Car7	NM_053070	3344	12354
Car7	NM_053070	4794	12354
Car8	NM_007592	974	12319
Car8	NM_007592	1624	12319
Car9	NM_139305	2978	230099
Card10	NM_130859	653	105844
Cartpt	NM_013732	162	27220
Cartpt	NM_001081493	162	27220
Cartpt	NM_013732	1324	27220
Cartpt	NM_001081493	1324	27220
Cartpt	NM_013732	2387	27220
Cartpt	NM_001081493	2387	27220
Caskin1	NM_027937	98	268932
Caskin1	NM_027937	1135	268932
Caskin1	NM_027937	3085	268932
Casp7	NM_007611	-331	12369
Casp7	NM_007611	844	12369
Casq2	NM_009814	1593	12373
Casr	NM_013803	-483	12374
Casr	NM_013803	1342	12374
Casr	NM_013803	1930	12374
Casz1	NM_027195	3425	69743
Casz1	NM_027195	4787	69743
Cav1	NM_007616	1728	12389
Cav1	NM_007616	2816	12389
Cav1	NM_007616	4253	12389
Cav1	NM_007616	4566	12389
Cbln1	NM_019626	-204	12404
Cbln1	NM_019626	3496	12404
Cbln1	NM_019626	5159	12404
Cbln2	NM_172633	673	12405
Cbln2	NM_172633	1748	12405
Cbln2	NM_172633	2286	12405
Cbln4	NM_175631	-279	228942
Cbln4	NM_175631	559	228942
Cbln4	NM_175631	1934	228942
Cbr3	NM_173047	2387	109857
Cbr3	NM_173047	4087	109857
Cbs	NM_144855	1176	12411
Cbs	NM_178224	1186	12411
Cbx2	NM_007623	1045	12416
Cbx4	NM_007625	-1301	12418
Cbx4	NM_007625	4411	12418
Cbx8	NM_013926	-140	30951
Cbx8	NM_013926	8398	30951
Ccbe1	NM_178793	633	320924
Ccbe1	NM_178793	3070	320924
Ccdc106	NM_146178	-1065	232821
Ccdc106	NM_146178	1385	232821
Ccdc106	NM_146178	2610	232821
Ccdc109b	NM_025779	1338	66815
Ccdc109b	NM_025779	2538	66815
Ccdc122	NM_175369	422	108811
Ccdc122	NM_175369	1497	108811
Ccdc142	NM_001081266	3528	243510
Ccdc3	NM_028804	1041	74186
Ccdc3	NM_028804	2916	74186
Ccdc38	NM_175488	-864	237465
Ccdc38	NM_175488	449	237465
Ccdc40	NM_175430	-373	207607
Ccdc40	NM_175430	1052	207607
Ccdc40	NM_175430	1452	207607
Ccdc46	NM_029606	-479	76380
Ccdc46	NM_029606	233	76380
Ccdc64	NM_001080808	1057	75665
Ccdc64b	NM_153784	2186	212733
Ccdc64b	NM_153784	2798	212733
Ccdc67	NM_181816	1760	234964
Ccdc67	NM_181816	2360	234964
Ccdc69	NM_177471	2367	52570
Ccdc85a	NM_181577	904	216613
Ccdc90a	NM_001081059	477	76137
Ccdc96	NM_025725	3626	66717
Ccin	NM_001002787	2100	442829
Cck	NM_031161	5	12424
Cck	NM_031161	918	12424
Cck	NM_031161	2055	12424
Cck	NM_031161	2730	12424
Cckbr	NM_007627	1392	12426
Cckbr	NM_007627	2754	12426
Ccnd2	NM_009829	-241	12444
Ccnd2	NM_009829	1121	12444
Ccnd2	NM_009829	2984	12444
Ccnd2	NM_009829	4771	12444
Ccno	NM_001081062	1116	218630
Ccno	NM_001081062	4128	218630
Ccr10	NM_007721	1593	12777
Ccr10	NM_007721	4043	12777
Ccr6	NM_009835	1635	12458
Cd109	NM_153098	1110	235505
Cd109	NM_153098	3173	235505
Cd14	NM_009841	567	12475
Cd14	NM_009841	1954	12475
Cd14	NM_009841	2529	12475
Cd14	NM_009841	2892	12475
Cd14	NM_009841	3604	12475
Cd151	NM_009842	-2373	12476
Cd151	NM_009842	-973	12476
Cd207	NM_144943	3936	246278
Cd247	NM_031162	2026	12503
Cd248	NM_054042	1635	70445
Cd248	NM_054042	3235	70445
Cd248	NM_054042	5048	70445
Cd24a	NM_009846	-749	12484
Cd24a	NM_009846	-24	12484
Cd24a	NM_009846	688	12484
Cd24a	NM_009846	1313	12484
Cd24a	NM_009846	2551	12484
Cd302	NM_025422	775	66205
Cd302	NM_025422	2700	66205
Cd34	NM_133654	2561	12490
Cd34	NM_133654	3223	12490
Cd44	NM_009851	965	12505
Cd44	NM_001039150	965	12505
Cd44	NM_001039151	965	12505
Cd47	NM_010581	71	16423
Cd70	NM_011617	1587	21948
Cd72	NM_007654	-511	12517
Cd72	NM_007654	327	12517
Cd72	NM_007654	1527	12517
Cd82	NM_007656	-791	12521
Cd82	NM_007656	147	12521
Cd82	NM_007656	972	12521
Cd82	NM_007656	3134	12521
Cd83	NM_009856	287	12522
Cd83	NM_009856	1550	12522
Cd83	NM_009856	3037	12522
Cda	NM_028176	742	72269
Cdc14b	NM_172587	991	218294
Cdc42ep1	NM_027219	249	104445
Cdc42ep1	NM_027219	1549	104445
Cdc42ep1	NM_027219	2474	104445
Cdc42ep2	NM_026772	2784	104252
Cdc42ep3	NM_026514	556	260409
Cdc42ep3	NM_026514	3269	260409
Cdca7l	NM_146040	979	217946
Cdgap	NM_020260	-1073	12549
Cdgap	NM_020260	-286	12549
Cdgap	NM_020260	414	12549
Cdgap	NM_020260	1377	12549
Cdgap	NM_020260	2439	12549
Cdh11	NM_009866	-11	12552
Cdh11	NM_009866	951	12552
Cdh11	NM_009866	2551	12552
Cdh11	NM_009866	3401	12552
Cdh11	NM_009866	4126	12552
Cdh13	NM_019707	333	12554
Cdh13	NM_019707	1271	12554
Cdh13	NM_019707	2046	12554
Cdh13	NM_019707	3483	12554
Cdh18	NM_001081299	1495	320865
Cdh2	NM_007664	-446	12558
Cdh2	NM_007664	442	12558
Cdh20	NM_011800	2392	23836
Cdh20	NM_011800	3130	23836
Cdh20	NM_011800	3455	23836
Cdh22	NM_174988	-1900	104010
Cdh22	NM_174988	-1050	104010
Cdh22	NM_174988	-537	104010
Cdh22	NM_174988	588	104010
Cdh22	NM_174988	3350	104010
Cdh24	NM_199470	474	239096
Cdh3	NM_007665	-1840	12560
Cdh3	NM_001037809	-1862	12560
Cdh3	NM_007665	2435	12560
Cdh3	NM_001037809	2413	12560
Cdh3	NM_007665	3185	12560
Cdh3	NM_001037809	3163	12560
Cdh3	NM_007665	3685	12560
Cdh3	NM_001037809	3663	12560
Cdh3	NM_007665	4235	12560
Cdh3	NM_001037809	4213	12560
Cdh4	NM_009867	618	12561
Cdh4	NM_009867	1268	12561
Cdh4	NM_009867	2605	12561
Cdh4	NM_009867	3255	12561
Cdh4	NM_009867	3930	12561
Cdh6	NM_007666	-482	12563
Cdh6	NM_007666	118	12563
Cdh6	NM_007666	943	12563
Cdh6	NM_007666	2981	12563
Cdh7	NM_172853	1699	241201
Cdh8	NM_007667	818	12564
Cdh8	NM_001039154	818	12564
Cdh8	NM_007667	1830	12564
Cdh8	NM_001039154	1830	12564
Cdh8	NM_007667	2730	12564
Cdh8	NM_001039154	2730	12564
Cdk2ap2	NM_026373	6300	52004
Cdk5r1	NM_009871	3390	12569
Cdk5r2	NM_009872	3148	12570
Cdkl1	NM_183294	1381	71091
Cdkl1	NM_183294	2418	71091
Cdkn1a	NM_007669	2559	12575
Cdkn1a	NM_007669	3196	12575
Cdkn1b	NM_009875	-118	12576
Cdkn1c	NM_009876	-1093	12577
Cdkn1c	NM_009876	795	12577
Cdkn1c	NM_009876	2670	12577
Cdkn1c	NM_009876	4032	12577
Cdkn1c	NM_009876	5582	12577
Cdkn2a	NM_001040654	-396	12578
Cdkn2a	NM_001040654	1291	12578
Cdkn2a	NM_001040654	2841	12578
Cdkn2a	NM_009877	1014	12578
Cdkn2a	NM_009877	1702	12578
Cdkn2a	NM_009877	3277	12578
Cdkn2a	NM_009877	4002	12578
Cdkn2a	NM_009877	4752	12578
Cdkn2aip	NM_172407	5365	70925
Cdkn2b	NM_007670	-329	12579
Cdkn2c	NM_007671	-1965	12580
Cdkn2c	NM_007671	985	12580
Cdkn2c	NM_007671	1998	12580
Cdo1	NM_033037	891	12583
Cds1	NM_173370	-186	74596
Cds1	NM_173370	2689	74596
Cds1	NM_173370	3564	74596
Cdx1	NM_009880	1334	12590
Cdx1	NM_009880	2422	12590
Cdx1	NM_009880	3609	12590
Cdx1	NM_009880	4734	12590
Cdx2	NM_007673	-1350	12591
Cdx2	NM_007673	3675	12591
Cdx2	NM_007673	5150	12591
Cdx2	NM_007673	6100	12591
Cdx4	NM_007674	2276	12592
Cdx4	NM_007674	3089	12592
Cebpa	NM_007678	614	12606
Cebpa	NM_007678	3576	12606
Cebpd	NM_007679	-878	12609
Cebpd	NM_007679	3322	12609
Cecr6	NM_033567	250	94047
Cecr6	NM_033567	2437	94047
Celsr2	NM_017392	1338	53883
Celsr2	NM_001004177	1338	53883
Celsr2	NM_017392	3288	53883
Celsr2	NM_001004177	3288	53883
Centa2	NM_172133	2824	216991
Centg1	NM_001033263	2838	216439
Centg1	NM_001033263	3938	216439
Centg1	NM_001033263	4888	216439
Centg1	NM_001033263	5888	216439
Centg2	NM_178119	1027	347722
Centg2	NM_001037136	1027	347722
Cerk	NM_145475	-109	223753
Cerk	NM_145475	779	223753
Cerk	NM_145475	2266	223753
Cfc1	NM_007685	2208	12627
Cftr	NM_021050	876	12638
Cftr	NM_021050	2114	12638
Cga	NM_009889	-490	12640
Cgnl1	NM_026599	-147	68178
Cgnl1	NM_026599	1578	68178
Ch25h	NM_009890	2187	12642
Ch25h	NM_009890	4137	12642
Chat	NM_009891	-933	12647
Chat	NM_009891	1342	12647
Chd1l	NM_026539	4662	68058
Chd3	NM_146019	369	216848
Chd5	NM_001081376	3003	269610
Chd7	NM_001081417	3933	320790
Chl1	NM_007697	2531	12661
Chodl	NM_139134	2395	246048
Chrd	NM_009893	3663	12667
Chrdl2	NM_133709	737	69121
Chrdl2	NM_133709	2699	69121
Chrdl2	NM_133709	3724	69121
Chrdl2	NM_133709	4462	69121
Chrm1	NM_007698	56	12669
Chrm1	NM_007698	906	12669
Chrm2	NM_203491	2754	243764
Chrm2	NM_203491	4442	243764
Chrm3	NM_033269	-49	12671
Chrm3	NM_033269	1076	12671
Chrm3	NM_033269	2626	12671
Chrm4	NM_007699	3055	12672
Chrna3	NM_145129	9	110834
Chrna3	NM_145129	1171	110834
Chrna3	NM_145129	2384	110834
Chrna4	NM_015730	-395	11438
Chrna4	NM_015730	1580	11438
Chrna4	NM_015730	3118	11438
Chrna5	NM_176844	3151	110835
Chrna5	NM_176844	3739	110835
Chrna5	NM_176844	4264	110835
Chrna7	NM_007390	438	11441
Chrna7	NM_007390	1075	11441
Chrnb2	NM_009602	-1029	11444
Chrnd	NM_021600	-2151	11447
Chst1	NM_023850	-1326	76969
Chst1	NM_023850	1349	76969
Chst1	NM_023850	3512	76969
Chst1	NM_023850	4749	76969
Chst1	NM_023850	5387	76969
Chst11	NM_021439	746	58250
Chst11	NM_021439	2859	58250
Chst11	NM_021439	4096	58250
Chst2	NM_018763	-1377	54371
Chst2	NM_018763	86	54371
Chst2	NM_018763	1423	54371
Chst2	NM_018763	2548	54371
Chst2	NM_018763	3498	54371
Chst3	NM_016803	367	53374
Chst3	NM_016803	2579	53374
Chst3	NM_016803	3254	53374
Chst7	NM_021715	2642	60322
Chst7	NM_021715	3755	60322
Chst8	NM_175140	-1818	68947
Chst8	NM_175140	-1093	68947
Chst8	NM_175140	657	68947
Chst8	NM_175140	2807	68947
Chst8	NM_175140	3720	68947
Chsy1	NM_001081163	-1975	269941
Chsy1	NM_001081163	-513	269941
Chsy1	NM_001081163	3412	269941
Cib2	NM_019686	1014	56506
Cib2	NM_019686	1614	56506
Cidea	NM_007702	2770	12683
Cidea	NM_007702	3533	12683
Ciita	NM_007575	2117	12265
Ciita	NM_007575	2617	12265
Ciita	NM_007575	3192	12265
Ciita	NM_007575	4317	12265
Cilp2	NM_026818	-1366	68709
Cilp2	NM_026818	-416	68709
Cilp2	NM_026818	1109	68709
Cited1	NM_007709	-1571	12705
Cited1	NM_007709	-658	12705
Cited1	NM_007709	104	12705
Cited1	NM_007709	1004	12705
Cited1	NM_007709	1379	12705
Cited1	NM_007709	2917	12705
Cited1	NM_007709	3892	12705
Cited4	NM_019563	3670	56222
Cited4	NM_019563	5158	56222
Ckb	NM_021273	988	12709
Ckb	NM_021273	3376	12709
Clcf1	NM_019952	-341	56708
Clcf1	NM_019952	59	56708
Clcf1	NM_019952	1221	56708
Clcf1	NM_019952	3621	56708
Clcf1	NM_019952	4471	56708
Cldn1	NM_016674	1450	12737
Cldn10	NM_021386	1316	58187
Cldn10	NM_021386	2316	58187
Cldn11	NM_008770	1534	18417
Cldn23	NM_027998	-238	71908
Cldn23	NM_027998	1187	71908
Cldn3	NM_009902	3029	12739
Cldn3	NM_009902	3554	12739
Cldn5	NM_013805	3536	12741
[truncated: 12,267 more rows]

## Sheet: H2A.Z-enriched genomic regions
Table S1: H2AZ-enriched genomic regions in mESCs (Genome build: mm9)
ChIP-Seq analyses
CHROM	START	END	LENGTH	PEAK POS	PEAK HEIGHT	TOTAL TARGET COUNTS	TOTAL BACKGROUND COUNTS
1	3521900	3522100	200	3521987	32	218	29
1	3523150	3523250	100	3523187	24	92	7.2
1	3574150	3574400	250	3574237	30	276	9.7
1	3660650	3661500	850	3661412	45	1110	158.1
1	3662000	3662625	625	3662162	46	926	74.8
1	4053775	4053875	100	4053812	26	95	4.8
1	4250350	4250425	75	4250387	22	64	12.1
1	4342325	4342725	400	4342462	43	522	101.4
1	4402625	4402750	125	4402662	26	118	15.7
1	4414875	4415025	150	4414962	27	139	27.8
1	4461525	4461800	275	4461687	24	234	20.5
1	4481750	4482850	1100	4481937	58	1370	160.5
1	4483075	4483775	700	4483487	58	1248	125.5
1	4486450	4487600	1150	4486637	55	1692	173.8
1	4513100	4513550	450	4513462	28	403	9.7
1	4514950	4515300	350	4515112	25	306	15.7
1	4516625	4516650	25	4516637	21	21	2.4
1	4534050	4534350	300	4534237	28	290	33.8
1	4561600	4562275	675	4561712	48	883	59.1
1	4600350	4600450	100	4600412	26	93	8.4
1	4643925	4644200	275	4644087	33	292	31.4
1	4678150	4679375	1225	4678512	65	1643	143.6
1	4775500	4775800	300	4775637	45	401	57.9
1	4797575	4797825	250	4797712	57	408	73.6
1	4937325	4937425	100	4937337	24	91	13.3
1	5008025	5011150	3125	5008212	72	5379	464.7
1	5013025	5013875	850	5013712	51	990	144.8
1	5036800	5036875	75	5036812	22	64	6
1	5072950	5073375	425	5073112	53	643	35
1	5219175	5219325	150	5219237	33	165	25.3
1	5273350	5273375	25	5273362	21	21	3.6
1	5278575	5278600	25	5278587	21	21	0
1	5578525	5579350	825	5578762	78	1676	144.8
1	5905800	5907500	1700	5907062	102	3843	368.1
1	5907875	5907975	100	5907912	23	88	9.7
1	5996575	5996675	100	5996612	24	90	16.9
1	6204300	6204625	325	6204487	52	507	94.1
1	6205125	6205300	175	6205237	29	175	29
1	6348900	6349650	750	6349087	54	1209	92.9
1	6507650	6507850	200	6507712	23	173	0
1	6795400	6795425	25	6795412	21	21	2.4
1	6810075	6810250	175	6810162	32	198	10.9
1	6919450	6919475	25	6919462	21	21	0
1	7003725	7003900	175	7003787	26	166	16.9
1	7261800	7262125	325	7262062	30	331	55.5
1	7298125	7298325	200	7298187	31	211	19.3
1	7299225	7299725	500	7299587	45	579	106.2
1	7387725	7387975	250	7387862	56	426	80.9
1	7478525	7478575	50	7478537	21	42	6
1	7509000	7509100	100	7509037	26	94	8.4
1	7962475	7962500	25	7962487	21	21	0
1	8458825	8459050	225	8458962	41	302	38.6
1	8850125	8850250	125	8850187	26	118	14.5
1	8915625	8915900	275	8915712	39	359	8.4
1	9289350	9290300	950	9289812	60	1722	131.6
1	9397975	9398025	50	9398012	23	45	1.2
1	9439125	9439275	150	9439187	29	147	18.1
1	9459425	9459975	550	9459787	44	785	89.3
1	9465050	9465300	250	9465162	31	265	41
1	9535450	9536375	925	9535612	102	2301	322.2
1	9591525	9591800	275	9591662	35	278	43.4
1	9600100	9600250	150	9600137	27	146	10.9
1	9603225	9603950	725	9603412	52	1040	205.2
1	9612100	9612275	175	9612162	33	202	24.1
1	9639300	9639600	300	9639412	39	374	21.7
1	9689950	9690175	225	9690087	32	236	12.1
1	9690950	9691000	50	9690962	21	42	2.4
1	9738725	9738850	125	9738787	25	114	16.9
1	9758550	9759000	450	9758637	53	673	120.7
1	9765900	9766050	150	9766012	28	142	20.5
1	9787875	9788025	150	9787962	25	143	4.8
1	9788525	9788800	275	9788637	45	367	48.3
1	9828875	9828975	100	9828962	23	87	4.8
1	9838375	9838850	475	9838712	51	742	64
1	9898700	9899225	525	9899062	43	724	94.1
1	9957025	9957400	375	9957212	66	724	76
1	9957775	9958425	650	9957837	43	860	68.8
1	9987800	9988200	400	9987937	46	572	89.3
1	9989250	9989425	175	9989337	34	205	33.8
1	9998975	9999325	350	9999137	51	538	53.1
1	10222200	10222225	25	10222212	22	22	1.2
1	10229300	10229350	50	10229312	22	43	3.6
1	10294525	10294725	200	10294587	26	200	30.2
1	10504725	10504900	175	10504762	25	155	4.8
1	10636175	10636400	225	10636312	36	260	37.4
1	10685125	10685600	475	10685312	70	872	86.9
1	10709900	10710025	125	10709987	24	117	18.1
1	10749500	10749700	200	10749562	30	214	31.4
1	10795400	10795675	275	10795487	26	236	25.3
1	10923025	10923200	175	10923087	29	181	24.1
1	10924025	10924225	200	10924087	39	254	35
1	10983500	10984150	650	10984012	48	873	112.2
1	11167975	11168075	100	11168012	25	95	13.3
1	11285300	11285675	375	11285487	47	569	96.6
1	11319500	11319900	400	11319737	56	618	84.5
1	11403750	11404850	1100	11404437	59	1651	178.6
1	11555100	11555250	150	11555137	25	143	16.9
1	11681075	11681225	150	11681087	27	148	21.7
1	11809050	11809125	75	11809062	23	64	4.8
1	11951500	11951575	75	11951512	21	62	9.7
1	12160700	12161000	300	12160887	33	327	51.9
1	12165675	12165775	100	12165712	22	87	13.3
1	12631125	12631300	175	12631237	29	184	8.4
1	12701325	12701975	650	12701787	49	915	177.4
1	12708600	12708750	150	12708687	29	154	22.9
1	12798200	12798225	25	12798212	21	21	3.6
1	12798600	12798875	275	12798787	40	361	50.7
1	12825700	12825850	150	12825762	27	148	9.7
1	12826125	12826325	200	12826187	35	245	48.3
1	12855050	12855650	600	12855512	61	1131	136.4
1	12960725	12960825	100	12960812	22	84	12.1
1	12981775	12982925	1150	12982737	59	1504	146
1	13019375	13019675	300	13019562	51	449	41
1	13037675	13037975	300	13037837	52	457	37.4
1	13057725	13057900	175	13057787	31	195	19.3
1	13072900	13072925	25	13072912	21	21	3.6
1	13095100	13095650	550	13095212	54	717	111
1	13114400	13114675	275	13114512	44	395	70
1	13115525	13116025	500	13115787	56	766	148.4
1	13116350	13116650	300	13116462	43	393	36.2
1	13123675	13123850	175	13123762	28	178	19.3
1	13142875	13142950	75	13142912	22	65	7.2
1	13164425	13164575	150	13164512	27	142	20.5
1	13364325	13364850	525	13364537	38	603	50.7
1	13397575	13397800	225	13397637	37	278	39.8
1	13409050	13409250	200	13409137	33	232	30.2
1	13462650	13462700	50	13462687	23	44	0
1	13477875	13478125	250	13478012	50	378	39.8
1	13490650	13490675	25	13490662	21	21	2.4
1	13492975	13493425	450	13493287	38	583	62.8
1	13503975	13504225	250	13504087	25	210	30.2
1	13522875	13523225	350	13523012	49	512	67.6
1	13534100	13534150	50	13534137	24	46	4.8
1	13579650	13579875	225	13579762	42	301	33.8
1	13580100	13580400	300	13580287	65	555	92.9
1	13652175	13652375	200	13652262	35	253	43.4
1	13673275	13673475	200	13673362	39	253	33.8
1	13833325	13833375	50	13833337	21	42	1.2
1	13838575	13839125	550	13838987	35	487	66.4
1	14229300	14229325	25	14229312	21	21	1.2
1	14299725	14300175	450	14300037	47	619	97.8
1	14353475	14353650	175	14353562	30	190	33.8
1	14355000	14355150	150	14355012	25	137	20.5
1	14454950	14455100	150	14455012	25	141	10.9
1	14497000	14497325	325	14497162	46	449	42.2
1	14743925	14743950	25	14743937	21	21	1.2
1	14744175	14744375	200	14744337	28	195	16.9
1	14745200	14746050	850	14745362	64	1246	78.4
1	14908775	14909050	275	14908937	34	321	27.8
1	15276375	15276650	275	15276537	37	308	37.4
1	15277375	15277625	250	15277487	43	344	36.2
1	15452000	15452250	250	15452062	26	219	37.4
1	15649700	15650175	475	15650037	28	448	35
1	15700600	15701275	675	15700812	44	943	136.4
1	15749100	15749350	250	15749212	30	264	50.7
1	15873550	15874000	450	15873812	47	609	100.2
1	15882325	15883075	750	15882537	46	961	72.4
1	16015900	16016000	100	16015937	22	85	9.7
1	16094750	16095250	500	16094912	64	823	72.4
1	16096300	16096450	150	16096337	26	143	21.7
1	16129350	16129400	50	16129362	23	44	4.8
1	16162650	16162900	250	16162762	30	255	32.6
1	16167700	16168100	400	16167937	50	581	59.1
1	16192125	16192175	50	16192137	21	42	7.2
1	16204425	16204575	150	16204487	24	136	15.7
1	16218050	16218325	275	16218187	45	373	60.3
1	16239950	16240075	125	16240012	24	112	15.7
1	16255400	16255550	150	16255462	29	151	25.3
1	16268175	16268325	150	16268237	27	150	25.3
1	16304125	16304250	125	16304212	27	123	18.1
1	16508650	16508950	300	16508787	51	440	45.9
1	16509975	16510225	250	16510062	41	314	42.2
1	16608700	16608775	75	16608737	26	73	0
1	16609100	16609325	225	16609237	32	253	30.2
1	16646750	16646875	125	16646837	27	125	9.7
1	16655150	16655650	500	16655337	52	779	115.9
1	16711025	16711325	300	16711237	26	274	41
1	16748400	16748625	225	16748537	29	222	7.2
1	17081575	17082125	550	17081737	64	1056	173.8
1	17086825	17087750	925	17087487	58	1563	126.7
1	17088100	17088275	175	17088162	35	216	15.7
1	17114650	17114875	225	17114737	28	227	30.2
1	17135450	17135800	350	17135537	48	482	92.9
1	17472925	17473325	400	17473012	31	366	12.1
1	17717275	17717950	675	17717712	70	1344	72.4
1	18047950	18049000	1050	18048812	73	1898	194.3
1	18313550	18313875	325	18313712	33	371	38.6
1	18482475	18482675	200	18482562	25	182	24.1
1	18788300	18788400	100	18788337	24	92	12.1
1	19094000	19094875	875	19094587	34	854	89.3
1	19200000	19200025	25	19200012	22	22	3.6
1	19204025	19204350	325	19204162	38	390	13.3
1	19224075	19224300	225	19224212	32	235	14.5
1	19226650	19226875	225	19226737	38	289	38.6
1	19231550	19231700	150	19231587	26	147	1.2
1	20467900	20468275	375	20468187	26	333	29
1	20476400	20476525	125	20476462	28	120	12.1
1	20661200	20661400	200	20661287	24	176	29
1	20723725	20723825	100	20723737	22	84	8.4
1	20734225	20734300	75	20734237	21	63	2.4
1	20880075	20881575	1500	20881087	51	1675	202.8
1	20924650	20925725	1075	20925487	81	2180	226.9
1	20941275	20942150	875	20941987	53	1116	177.4
1	20993175	20993200	25	20993187	21	21	3.6
1	21068700	21069250	550	21068862	56	910	102.6
1	21069550	21069900	350	21069662	56	565	41
1	21091875	21092025	150	21091937	23	130	16.9
1	21152600	21153025	425	21152887	33	474	79.7
1	21156475	21156700	225	21156562	36	275	27.8
1	21208625	21209100	475	21208812	97	1187	154.5
1	21268900	21268950	50	21268912	21	42	0
1	21447550	21447650	100	21447587	22	87	10.9
1	21448825	21449000	175	21448887	32	191	26.6
1	21950475	21951375	900	21951087	51	1336	141.2
1	21951850	21952600	750	21951962	60	1163	82.1
1	22020450	22020700	250	22020562	40	342	49.5
1	22068450	22068650	200	22068562	25	177	8.4
1	22474125	22474200	75	22474137	22	66	12.1
1	22519200	22519400	200	22519287	29	193	31.4
1	22539950	22541050	1100	22540312	80	1928	232.9
1	22545125	22545300	175	22545187	32	193	29
1	22812300	22812625	325	22812537	28	314	12.1
1	22813100	22813200	100	22813137	24	89	9.7
1	23262700	23262900	200	23262787	33	235	35
1	23263325	23263400	75	23263337	22	66	0
1	23327975	23328200	225	23328062	29	224	32.6
1	23389450	23389500	50	23389462	21	42	6
1	23399275	23399375	100	23399312	26	96	16.9
1	23521200	23521300	100	23521237	24	92	9.7
1	23681050	23681125	75	23681087	23	65	12.1
1	23715250	23715400	150	23715287	25	141	16.9
1	23768500	23770325	1825	23769187	53	2829	276.4
1	23928525	23929000	475	23928862	46	552	33.8
1	23956275	23956425	150	23956337	25	141	20.5
1	23975125	23976200	1075	23975662	59	1569	282.4
1	24012100	24012625	525	24012262	44	684	53.1
1	24106400	24107050	650	24106912	39	646	106.2
1	24107475	24107625	150	24107512	26	142	12.1
1	24114275	24114500	225	24114387	41	293	47.1
1	24140600	24140975	375	24140762	70	745	141.2
1	24160175	24160400	225	24160237	31	218	19.3
1	24202225	24202250	25	24202237	21	21	3.6
1	24460400	24460450	50	24460437	23	45	6
1	24593150	24593400	250	24593262	40	311	18.1
1	24593625	24594400	775	24593812	65	1201	223.3
1	24654875	24655225	350	24655037	50	531	44.7
1	24685475	24685950	475	24685787	41	571	18.1
1	24916825	24916950	125	24916912	26	118	6
1	25588650	25588825	175	25588737	30	178	30.2
1	25886675	25886875	200	25886787	27	194	8.4
1	25887300	25887500	200	25887412	35	238	29
1	28858000	28858100	100	28858037	22	86	3.6
1	29510850	29510975	125	29510937	26	120	14.5
1	30053675	30053700	25	30053687	21	21	2.4
1	30645100	30645225	125	30645112	21	97	0
1	30777625	30777800	175	30777662	28	179	31.4
1	30827175	30827375	200	30827262	32	227	6
1	30930875	30931025	150	30930937	31	161	25.3
1	31260825	31261075	250	31260937	43	347	12.1
1	32229200	32230050	850	32229887	55	1198	181
1	32326850	32327125	275	32326987	39	305	24.1
1	32829150	32829350	200	32829262	28	197	29
1	33301625	33301800	175	33301687	29	184	26.6
1	33693025	33693575	550	33693437	43	650	50.7
1	33726350	33727425	1075	33727162	67	2185	213.6
1	33776525	33776950	425	33776862	36	551	96.6
1	33778050	33778175	125	33778137	26	121	13.3
1	33793550	33793775	225	33793637	40	283	35
1	33804775	33805025	250	33804912	49	401	53.1
1	33806050	33806175	125	33806087	25	119	21.7
1	33813925	33814150	225	33814037	35	270	35
1	33814450	33814875	425	33814787	34	382	47.1
1	33870800	33871650	850	33871537	61	1010	99
1	33893500	33893650	150	33893612	25	134	7.2
1	33894825	33895375	550	33895212	44	717	56.7
1	33895750	33895925	175	33895862	30	191	21.7
1	33910775	33910800	25	33910787	21	21	3.6
1	33940500	33940650	150	33940587	25	139	18.1
1	33965050	33965475	425	33965212	71	806	59.1
1	34046600	34046725	125	34046612	26	123	15.7
1	34046950	34047150	200	34047012	31	212	29
1	34063100	34063300	200	34063187	27	194	33.8
1	34068050	34068225	175	34068087	24	164	26.6
1	34234825	34235250	425	34235087	39	511	51.9
1	34350200	34350250	50	34350237	23	45	8.4
1	34359800	34359825	25	34359812	21	21	1.2
1	34424250	34424675	425	34424362	34	445	44.7
1	34451175	34451200	25	34451187	22	22	3.6
1	34488975	34489400	425	34489037	29	346	39.8
1	34489700	34490150	450	34489987	43	591	42.2
1	34491775	34492050	275	34491887	55	468	60.3
1	34516200	34517100	900	34516862	70	1724	177.4
1	34542250	34543075	825	34542912	68	1245	237.8
1	34555075	34555500	425	34555237	54	637	62.8
1	34555725	34556325	600	34555987	70	1155	124.3
1	34558350	34558800	450	34558737	31	423	45.9
1	34560350	34560475	125	34560387	30	138	15.7
1	34567525	34567700	175	34567562	27	171	33.8
1	34593625	34594275	650	34593937	68	1094	184.7
1	34613125	34613500	375	34613412	26	317	43.4
1	34616575	34617075	500	34616862	69	907	100.2
1	34617600	34617975	375	34617637	28	400	50.7
1	34635750	34636375	625	34636287	36	657	88.1
1	34640825	34641075	250	34640937	32	258	27.8
1	34643625	34644975	1350	34644262	55	1502	217.2
1	34645550	34645750	200	34645562	21	161	18.1
1	34646075	34646475	400	34646387	27	324	59.1
1	34646725	34646750	25	34646737	21	21	1.2
1	34657425	34657500	75	34657437	22	63	12.1
1	34690575	34691225	650	34690912	34	715	97.8
1	34692275	34692875	600	34692637	69	1090	85.7
1	34693475	34693650	175	34693537	25	160	22.9
1	34711300	34711325	25	34711312	21	21	3.6
1	34731750	34731850	100	34731787	26	94	7.2
1	34734325	34735850	1525	34734787	71	2372	292.1
1	34779950	34781825	1875	34780662	59	2337	370.5
1	34802900	34802975	75	34802937	24	70	12.1
1	34807675	34807825	150	34807737	26	134	12.1
1	34906600	34906950	350	34906737	65	634	82.1
1	34915500	34915900	400	34915762	29	369	67.6
1	34925400	34925500	100	34925437	23	87	12.1
1	34951975	34952050	75	34951987	22	64	3.6
1	34985600	34985850	250	34985762	34	258	13.3
1	34986125	34987575	1450	34986462	59	2488	283.6
1	35042600	35042650	50	35042612	21	42	7.2
1	35134200	35134525	325	35134237	23	260	32.6
1	35271550	35271850	300	35271712	31	323	31.4
1	35317675	35318000	325	35317862	32	348	53.1
1	35405325	35405450	125	35405387	26	121	14.5
1	35442450	35442475	25	35442462	22	22	3.6
1	35665400	35665450	50	35665437	24	46	8.4
1	35806500	35806700	200	35806587	34	229	36.2
1	35816450	35816575	125	35816487	24	114	21.7
1	35829500	35829525	25	35829512	22	22	2.4
1	35866900	35867125	225	35867087	27	219	36.2
1	35868325	35868425	100	35868362	25	94	10.9
1	35883275	35883550	275	35883412	34	295	18.1
1	35932750	35933050	300	35932862	53	477	70
1	35944350	35944425	75	35944387	23	66	3.6
1	35947100	35947150	50	35947137	22	43	6
1	35947450	35947650	200	35947537	32	237	25.3
1	35974975	35975400	425	35975212	58	650	126.7
1	35985375	35985425	50	35985412	22	43	4.8
1	36019025	36019100	75	36019062	22	64	1.2
1	36029175	36029250	75	36029237	23	66	10.9
1	36030250	36030600	350	36030387	43	469	68.8
1	36044125	36044300	175	36044187	28	176	24.1
1	36060425	36060825	400	36060612	55	606	99
1	36061575	36061750	175	36061637	28	180	32.6
1	36070925	36070975	50	36070937	21	42	2.4
1	36087025	36088150	1125	36087562	92	2414	311.4
1	36121575	36121825	250	36121737	30	257	32.6
1	36124675	36125075	400	36124912	51	567	70
1	36175150	36175300	150	36175212	26	145	18.1
1	36189175	36189325	150	36189212	26	141	19.3
1	36300900	36301100	200	36300962	27	190	22.9
1	36311475	36312350	875	36311762	77	1604	287.2
1	36322375	36322650	275	36322487	28	276	19.3
1	36323175	36323350	175	36323237	29	185	20.5
1	36325475	36326750	1275	36326237	94	2549	292.1
1	36327150	36328775	1625	36327762	41	1787	258.3
1	36329100	36329250	150	36329162	29	144	6
1	36330000	36330675	675	36330562	36	793	130.3
1	36331400	36332225	825	36331587	40	991	191.9
1	36351075	36351200	125	36351162	26	117	12.1
1	36357575	36357625	50	36357587	23	45	3.6
1	36360175	36360350	175	36360262	31	187	13.3
1	36364675	36364800	125	36364712	23	112	15.7
1	36371650	36371875	225	36371787	39	267	26.6
1	36375050	36375275	225	36375162	28	222	43.4
1	36425425	36425525	100	36425487	24	90	2.4
1	36426075	36426300	225	36426187	40	306	20.5
1	36465400	36465700	300	36465562	34	335	53.1
1	36501750	36502025	275	36501862	45	400	9.7
1	36508475	36508625	150	36508562	30	159	21.7
1	36513900	36514100	200	36513962	34	240	37.4
1	36520600	36520625	25	36520612	21	21	3.6
1	36521575	36521950	375	36521737	49	570	48.3
1	36528050	36528225	175	36528112	26	166	16.9
1	36549150	36549550	400	36549262	48	553	95.3
1	36556375	36556625	250	36556512	29	255	50.7
1	36564400	36564750	350	36564562	38	417	80.9
1	36568300	36568525	225	36568412	45	311	29
1	36568750	36569000	250	36568862	40	314	14.5
1	36578075	36578200	125	36578112	24	114	16.9
1	36588400	36589250	850	36588762	68	1498	231.7
1	36603575	36604725	1150	36604387	67	1927	334.3
1	36607025	36607075	50	36607062	23	45	2.4
1	36608650	36608725	75	36608662	23	69	8.4
1	36609450	36609825	375	36609637	39	462	54.3
1	36612600	36614325	1725	36613837	55	2031	191.9
1	36614700	36615075	375	36615037	24	305	39.8
1	36615775	36615850	75	36615812	25	70	3.6
1	36619975	36620050	75	36619987	21	63	10.9
1	36627250	36627550	300	36627387	30	299	55.5
1	36636750	36637900	1150	36637412	53	1678	317.4
1	36646325	36647075	750	36646887	40	987	152.1
1	36660375	36660400	25	36660387	21	21	2.4
1	36668450	36668625	175	36668512	27	172	8.4
1	36669200	36669425	225	36669312	38	283	19.3
1	36691225	36691250	25	36691237	22	22	2.4
1	36691800	36692100	300	36691912	32	317	32.6
1	36739425	36740450	1025	36739812	79	2275	245
1	36747925	36748750	825	36748112	84	1241	213.6
1	36766400	36766725	325	36766662	31	355	67.6
1	36803850	36804225	375	36804087	30	396	71.2
1	36810575	36810675	100	36810587	21	81	14.5
1	36818450	36819050	600	36818762	39	735	97.8
1	36820375	36820625	250	36820512	28	236	32.6
1	36822125	36822325	200	36822287	29	211	35
1	36826025	36826200	175	36826112	34	191	31.4
1	36827425	36828975	1550	36827712	100	3272	450.2
1	36835025	36836725	1700	36835962	55	2412	429.7
1	36837650	36838200	550	36838062	41	671	95.3
1	36841725	36842525	800	36841837	36	825	153.3
1	36861250	36861300	50	36861262	24	46	8.4
1	37028300	37028375	75	37028337	22	65	2.4
1	37061450	37061550	100	37061512	25	92	12.1
1	37113425	37113575	150	37113537	29	151	25.3
1	37115550	37115700	150	37115612	29	161	10.9
1	37118075	37118800	725	37118287	82	1094	195.5
1	37119200	37119350	150	37119287	26	142	22.9
1	37133500	37133550	50	37133537	22	43	8.4
1	37135525	37135550	25	37135537	22	22	3.6
1	37158150	37158375	225	37158212	38	283	48.3
1	37162750	37163525	775	37163037	46	958	94.1
1	37174850	37174925	75	37174912	25	71	9.7
1	37179125	37179375	250	37179287	40	324	62.8
1	37192250	37192425	175	37192362	30	185	32.6
1	37243100	37244175	1075	37243762	57	1464	114.7
1	37275425	37275675	250	37275537	35	306	39.8
1	37289075	37289250	175	37289137	29	180	33.8
1	37291625	37292100	475	37291762	40	603	113.4
1	37301500	37301950	450	37301787	43	561	84.5
1	37311725	37311775	50	37311737	21	42	2.4
1	37318200	37318875	675	37318762	31	641	112.2
1	37356850	37357325	475	37357062	30	486	55.5
1	37436900	37437050	150	37436937	24	135	21.7
1	37444550	37444675	125	37444612	26	119	19.3
1	37455575	37455775	200	37455687	33	219	37.4
1	37458700	37459500	800	37459312	75	1328	147.2
1	37459800	37459950	150	37459862	28	155	19.3
1	37469925	37470250	325	37470037	33	369	45.9
1	37486450	37487475	1025	37486737	76	1522	261.9
1	37545725	37545925	200	37545837	26	192	20.5
1	37597150	37597375	225	37597287	38	274	21.7
1	37598025	37598350	325	37598162	70	621	94.1
1	37603600	37603750	150	37603662	29	153	21.7
1	37663875	37663925	50	37663887	24	45	7.2
1	37664175	37664300	125	37664212	24	116	3.6
1	37665175	37665300	125	37665237	26	117	18.1
1	37668750	37668925	175	37668787	27	172	21.7
1	37670975	37671425	450	37671187	50	584	79.7
1	37680650	37681475	825	37681162	50	1292	106.2
1	37685150	37685300	150	37685187	26	147	7.2
1	37689125	37689225	100	37689162	22	87	12.1
1	37695950	37696175	225	37696062	31	247	45.9
1	37701450	37701700	250	37701537	38	322	50.7
1	37703575	37704150	575	37703687	40	719	137.6
1	37707225	37707650	425	37707462	46	576	108.6
1	37719150	37719350	200	37719287	38	247	38.6
1	37722375	37722700	325	37722612	41	407	30.2
1	37723525	37723775	250	37723612	37	296	55.5
1	37725375	37725725	350	37725587	46	489	55.5
1	37732775	37732950	175	37732862	27	173	18.1
1	37734150	37734275	125	37734262	24	109	13.3
1	37748650	37748725	75	37748687	26	69	13.3
1	37751325	37751675	350	37751462	42	461	80.9
1	37753050	37753400	350	37753237	35	389	53.1
1	37755500	37755825	325	37755637	25	298	30.2
1	37759075	37759550	475	37759387	44	645	78.4
1	37768800	37768975	175	37768837	25	160	29
1	37776100	37776500	400	37776337	83	859	80.9
1	37776825	37777075	250	37776937	38	303	38.6
1	37780050	37780125	75	37780062	24	69	10.9
1	37782875	37782950	75	37782887	21	62	3.6
1	37921300	37921575	275	37921437	50	402	55.5
1	37922125	37922425	300	37922262	79	667	100.2
1	37928600	37928750	150	37928662	28	157	27.8
1	37929075	37929275	200	37929212	34	237	26.6
1	37946925	37947550	625	37947087	83	1190	112.2
1	37974525	37974750	225	37974587	29	220	38.6
1	38022600	38022950	350	38022762	40	474	21.7
1	38053775	38054075	300	38053937	78	658	56.7
1	38054575	38054800	225	38054662	45	305	44.7
1	38055025	38055050	25	38055037	21	21	2.4
1	38218725	38218900	175	38218862	28	173	29
1	38238025	38238425	400	38238212	40	512	92.9
1	38255350	38255525	175	38255412	23	152	27.8
1	38256700	38256950	250	38256812	42	330	48.3
1	38266325	38267400	1075	38267212	65	1855	131.6
1	38274925	38275475	550	38275087	42	697	105
1	38415725	38416250	525	38416087	30	533	89.3
1	38592050	38592075	25	38592062	21	21	3.6
1	38658650	38658725	75	38658687	23	67	8.4
1	38683250	38683775	525	38683462	59	868	83.3
1	38684575	38684900	325	38684712	44	454	36.2
1	38685375	38685425	50	38685387	23	46	0
1	38686200	38686350	150	38686287	29	149	14.5
1	38753425	38753475	50	38753462	22	43	8.4
1	38792400	38792425	25	38792412	22	22	3.6
1	38817350	38817750	400	38817412	29	372	48.3
1	38823975	38824075	100	38824012	24	90	9.7
1	38834200	38834350	150	38834212	22	123	22.9
1	38892450	38892850	400	38892712	49	607	86.9
1	38893175	38893700	525	38893612	34	540	47.1
1	38954250	38955125	875	38954962	50	1168	67.6
1	39002825	39003000	175	39002962	28	176	30.2
1	39044650	39044900	250	39044737	38	336	18.1
1	39064025	39064200	175	39064112	29	183	27.8
1	39082100	39082225	125	39082137	22	105	16.9
1	39082825	39083025	200	39082937	33	218	19.3
1	39192125	39192450	325	39192287	57	512	55.5
1	39217125	39217300	175	39217237	28	176	12.1
1	39234175	39234475	300	39234287	41	396	31.4
1	39235350	39235475	125	39235412	26	116	4.8
1	39235800	39236100	300	39235962	24	263	26.6
1	39249300	39250150	850	39249937	59	1143	214.8
1	39250850	39251500	650	39251187	52	1007	72.4
1	39271625	39271975	350	39271837	34	386	54.3
1	39301500	39301550	50	39301512	23	46	2.4
1	39313425	39313575	150	39313537	26	147	22.9
1	39341725	39341875	150	39341762	30	157	25.3
1	39344325	39344625	300	39344437	33	341	49.5
1	39355900	39355975	75	39355912	21	62	0
1	39357575	39357650	75	39357612	23	66	12.1
1	39392100	39392975	875	39392562	43	984	142.4
1	39396450	39396600	150	39396487	24	131	7.2
1	39402050	39402350	300	39402212	58	507	73.6
1	39418550	39419150	600	39418812	58	940	72.4
1	39447750	39447975	225	39447887	34	263	38.6
1	39534875	39535450	575	39535062	51	667	106.2
1	39535750	39535850	100	39535762	25	98	10.9
1	39566525	39566600	75	39566562	22	64	12.1
1	39572525	39573025	500	39572662	49	757	78.4
1	39573975	39574250	275	39574087	48	422	49.5
1	39592750	39593025	275	39592887	40	335	61.6
1	39634350	39634550	200	39634437	47	330	35
1	39640100	39640175	75	39640137	23	66	10.9
1	39654525	39655000	475	39654787	60	776	89.3
1	39671050	39671325	275	39671187	46	381	49.5
1	39678925	39679125	200	39678987	34	229	26.6
1	39693550	39693800	250	39693662	40	328	53.1
1	39702850	39703000	150	39702937	25	140	12.1
1	39707075	39708225	1150	39708037	65	2108	241.4
1	39720375	39720725	350	39720512	37	416	56.7
1	39738500	39738550	50	39738512	21	42	3.6
1	39739525	39740000	475	39739687	40	613	105
1	39740600	39740800	200	39740687	30	210	31.4
1	39746525	39746625	100	39746612	22	82	6
1	39755575	39755775	200	39755687	28	186	8.4
1	39764950	39765125	175	39765062	28	175	27.8
1	39765550	39765725	175	39765662	25	162	16.9
1	39767375	39767550	175	39767462	25	155	18.1
1	39770050	39770425	375	39770362	26	295	57.9
1	39772125	39772475	350	39772237	40	460	66.4
1	39777450	39778375	925	39777562	66	1083	148.4
1	39786125	39786300	175	39786212	27	172	32.6
1	39786750	39786925	175	39786812	28	180	30.2
1	39790875	39790975	100	39790937	25	93	15.7
1	39791250	39791425	175	39791287	25	156	26.6
1	39792875	39793250	375	39793112	34	362	10.9
1	39813750	39814075	325	39813962	37	378	74.8
1	39814850	39814900	50	39814862	21	42	2.4
1	39818075	39818400	325	39818237	53	525	59.1
1	39829275	39829675	400	39829412	43	540	107.4
1	39870000	39870100	100	39870012	23	90	14.5
1	39876525	39876750	225	39876687	28	229	36.2
1	39891950	39892150	200	39892037	26	191	36.2
1	39896250	39896450	200	39896362	29	212	25.3
1	39898975	39899175	200	39899062	28	198	36.2
1	39907950	39908425	475	39908087	53	741	77.2
1	39911325	39911350	25	39911337	21	21	2.4
1	39923200	39923375	175	39923337	26	172	7.2
1	39928450	39928700	250	39928512	29	243	42.2
1	39941650	39942000	350	39941812	56	595	73.6
1	39956925	39957325	400	39957087	43	529	85.7
1	40112150	40112625	475	40112437	49	743	106.2
1	40114975	40115100	125	40115012	28	120	4.8
1	40130625	40130825	200	40130687	32	213	32.6
1	40158300	40158850	550	40158687	51	805	94.1
1	40323100	40323800	700	40323462	28	652	79.7
1	40370225	40370525	300	40370387	41	369	68.8
1	40370900	40371200	300	40371012	43	407	22.9
1	40382200	40383450	1250	40383037	64	1746	210
1	40432300	40432375	75	40432337	25	71	8.4
1	40522325	40522725	400	40522437	37	473	55.5
1	40628750	40628800	50	40628762	21	42	8.4
1	40637300	40637350	50	40637337	22	43	6
1	40640975	40641175	200	40641062	29	202	10.9
1	40737850	40738050	200	40737887	25	184	14.5
1	40738500	40739025	525	40738612	35	605	112.2
1	40783125	40783150	25	40783137	21	21	0
1	40822525	40822550	25	40822537	21	21	0
1	40847125	40847650	525	40847287	45	651	74.8
1	40861175	40861200	25	40861187	21	21	3.6
1	40872150	40872175	25	40872162	22	22	2.4
1	40944700	40944725	25	40944712	22	22	1.2
1	41947950	41948175	225	41948012	38	293	33.8
1	42286625	42287025	400	42286712	39	436	83.3
1	42318800	42318950	150	42318862	29	157	24.1
1	42336775	42336800	25	42336787	21	21	2.4
1	42472900	42473000	100	42472962	24	91	18.1
1	42484325	42484750	425	42484462	35	394	45.9
1	42548025	42549000	975	42548837	46	1216	135.2
1	42741050	42741550	500	42741337	69	816	158.1
1	42743050	42743825	775	42743212	28	685	82.1
1	42751300	42751400	100	42751387	22	85	2.4
1	42751875	42752025	150	42751937	29	151	0
1	42752575	42752825	250	42752637	36	313	33.8
1	42753425	42753450	25	42753437	21	21	1.2
1	42754875	42755450	575	42755137	71	1084	84.5
1	42762400	42762600	200	42762512	28	188	36.2
1	42770100	42770650	550	42770287	46	698	92.9
1	42771125	42771300	175	42771237	29	185	4.8
1	42775500	42775525	25	42775512	21	21	1.2
1	42837275	42837475	200	42837462	24	172	25.3
1	42844125	42844325	200	42844287	24	176	32.6
1	42848000	42848175	175	42848062	29	174	16.9
1	42854625	42854750	125	42854687	27	121	24.1
1	42881650	42881975	325	42881762	32	353	47.1
1	42907725	42908550	825	42908287	59	1297	195.5
1	42992350	42992425	75	42992387	22	65	12.1
1	43009475	43009800	325	43009587	36	363	45.9
1	43041100	43041125	25	43041112	21	21	0
1	43089025	43090150	1125	43089637	77	2019	235.3
1	43148450	43148600	150	43148462	24	136	15.7
1	43148825	43149100	275	43148912	45	399	44.7
1	43149450	43149825	375	43149637	54	587	31.4
1	43155225	43155825	600	43155387	79	1092	147.2
1	43180300	43180825	525	43180637	55	814	118.3
1	43188400	43188625	225	43188512	33	253	29
1	43196675	43196825	150	43196812	23	127	14.5
1	43198325	43198950	625	43198587	68	1149	131.6
1	43220275	43221225	950	43221012	77	1745	184.7
1	43224900	43225050	150	43224962	26	142	13.3
1	43225300	43225850	550	43225662	42	654	121.9
1	43244600	43244775	175	43244637	25	160	16.9
1	43326100	43326450	350	43326262	44	440	49.5
1	43502250	43502475	225	43502362	38	273	18.1
1	43503075	43503425	350	43503262	44	466	48.3
1	43610725	43611075	350	43610812	27	317	44.7
1	43611300	43611325	25	43611312	21	21	1.2
1	43625900	43625975	75	43625962	23	66	12.1
1	43787325	43787875	550	43787587	71	1165	162.9
1	43883900	43884550	650	43884387	44	801	91.7
1	43938975	43939200	225	43939112	30	237	41
1	43939600	43939950	350	43939787	96	904	106.2
1	43945050	43945500	450	43945187	48	566	62.8
1	43955850	43956375	525	43956187	49	650	86.9
1	44091700	44092650	950	44092462	46	1115	92.9
1	44158925	44159150	225	44159012	25	206	14.5
1	44159425	44159600	175	44159487	27	171	13.3
1	44175225	44175625	400	44175437	71	812	136.4
1	44176100	44177150	1050	44176937	65	1228	176.2
1	44204275	44204675	400	44204462	56	659	131.6
1	44255525	44256000	475	44255812	72	946	129.1
1	44367850	44368000	150	44367937	29	155	7.2
1	44607175	44607425	250	44607237	30	275	16.9
1	44608450	44609450	1000	44608612	65	1830	200.3
1	45595550	45595575	25	45595562	21	21	3.6
1	45825450	45826475	1025	45825612	47	1156	127.9
1	45852350	45852450	100	45852387	25	94	16.9
1	45982200	45983200	1000	45982587	47	1220	125.5
1	46123525	46124075	550	46123887	45	824	61.6
1	46482200	46482700	500	46482512	27	449	56.7
1	46910650	46910975	325	46910787	38	383	21.7
1	46962125	46962175	50	46962137	23	46	7.2
1	48754950	48755275	325	48754987	26	305	48.3
1	50611275	50611475	200	50611412	25	179	16.9
1	50957350	50957400	50	50957362	21	42	7.2
1	50983275	50985075	1800	50984087	65	2900	302.9
1	51346200	51346900	700	51346437	57	1055	124.3
1	51375125	51375325	200	51375212	32	219	25.3
1	51516125	51516350	225	51516262	35	269	43.4
1	51535525	51535675	150	51535587	31	161	22.9
1	51583400	51583550	150	51583462	28	149	0
1	51619625	51619800	175	51619712	26	166	19.3
1	51651025	51651150	125	51651087	26	122	15.7
1	51746875	51746900	25	51746887	21	21	3.6
1	51761625	51761800	175	51761712	27	167	22.9
1	51936225	51936300	75	51936287	23	65	9.7
1	51972025	51973000	975	51972187	39	1010	117.1
1	51997925	51997975	50	51997937	22	44	2.4
1	52007325	52007700	375	52007662	26	312	47.1
1	52028600	52028625	25	52028612	21	21	3.6
1	52035225	52035450	225	52035362	31	227	19.3
1	52065875	52066050	175	52065912	28	177	32.6
1	52097025	52097175	150	52097062	30	163	9.7
1	52102775	52102900	125	52102837	24	114	0
1	52170350	52170650	300	52170462	83	731	57.9
1	52176325	52176875	550	52176487	50	824	127.9
1	52290250	52290550	300	52290387	71	612	43.4
1	52320050	52320125	75	52320087	27	72	6
1	52335025	52335075	50	52335037	21	42	8.4
1	52345450	52345875	425	52345762	45	599	82.1
1	52546900	52547150	250	52547012	39	306	35
1	52556475	52556875	400	52556637	79	857	70
1	52578300	52578475	175	52578387	31	202	36.2
1	52655725	52655925	200	52655812	32	216	36.2
1	52687475	52687850	375	52687662	61	632	36.2
1	52783225	52783675	450	52783337	43	643	33.8
1	52784100	52784150	50	52784112	22	44	0
1	52807025	52807100	75	52807062	22	64	10.9
1	52839750	52839975	225	52839862	35	264	29
1	52846625	52846875	250	52846737	33	280	24.1
1	52873925	52874700	775	52874362	64	1395	137.6
1	52901875	52902200	325	52902012	67	599	89.3
1	53117450	53117600	150	53117562	24	133	7.2
1	53142150	53142375	225	53142237	42	305	56.7
1	53157000	53157475	475	53157362	39	599	66.4
1	53353525	53354175	650	53353687	70	1070	142.4
1	53370350	53370725	375	53370587	48	514	68.8
1	53409175	53409475	300	53409312	42	386	45.9
1	53431775	53431850	75	53431787	22	65	2.4
1	53508325	53508425	100	53508387	27	98	0
1	53626050	53626350	300	53626162	36	325	15.7
1	53763300	53763800	500	53763462	54	746	115.9
1	53913625	53913800	175	53913737	31	203	38.6
1	53971275	53971450	175	53971337	34	202	26.6
1	53982175	53982875	700	53982687	65	1274	62.8
1	54033550	54033825	275	54033662	33	301	49.5
1	54067675	54067775	100	54067687	26	92	0
1	54068150	54068275	125	54068212	24	111	1.2
1	54097100	54097300	200	54097187	36	233	37.4
1	54130800	54130825	25	54130812	21	21	1.2
1	54242125	54242350	225	54242237	31	244	33.8
1	54244050	54244100	50	54244062	21	42	1.2
1	54250975	54251350	375	54251187	57	609	25.3
1	54251900	54252100	200	54252012	36	245	30.2
1	54307600	54307950	350	54307762	58	546	41
1	54408100	54408225	125	54408162	27	126	21.7
1	54495600	54495925	325	54495762	30	317	26.6
1	54507875	54507925	50	54507912	24	46	4.8
1	54613975	54615000	1025	54614337	72	1537	123.1
1	54662075	54662450	375	54662362	29	357	20.5
1	54859625	54859775	150	54859712	30	165	30.2
1	54860775	54860900	125	54860837	28	124	8.4
1	54887200	54887300	100	54887212	24	91	12.1
1	54898725	54898775	50	54898737	24	46	7.2
1	54963975	54964050	75	54964037	22	64	2.4
1	54982325	54983000	675	54982487	50	880	117.1
1	54983375	54983575	200	54983487	36	242	9.7
1	55109050	55109475	425	55109287	66	771	115.9
1	55109700	55109925	225	55109762	31	250	0
1	55159600	55159900	300	55159737	37	361	39.8
1	55160300	55160375	75	55160312	22	65	12.1
1	55169525	55169600	75	55169562	24	68	10.9
1	55228675	55229075	400	55228862	44	547	82.1
1	55240625	55240750	125	55240687	27	125	20.5
1	55251500	55251600	100	55251512	22	86	14.5
1	55258675	55258875	200	55258762	30	207	41
1	55260625	55260800	175	55260712	30	184	36.2
1	55261400	55261675	275	55261537	43	378	72.4
1	55267225	55267400	175	55267262	22	138	14.5
1	55267750	55268175	425	55268037	59	693	124.3
1	55277325	55277350	25	55277337	21	21	3.6
1	55277925	55278200	275	55278037	37	305	44.7
1	55280850	55281175	325	55280987	54	495	41
1	55283125	55283425	300	55283287	35	315	15.7
1	55292075	55292275	200	55292137	35	250	45.9
1	55294025	55294600	575	55294187	51	861	49.5
1	55398050	55398200	150	55398162	28	152	18.1
1	55419200	55419525	325	55419337	65	614	35
1	55420000	55420200	200	55420112	37	238	20.5
1	55420425	55420725	300	55420537	47	439	42.2
1	55437975	55438375	400	55438212	36	453	64
1	55438600	55438925	325	55438762	56	528	71.2
1	55440275	55440325	50	55440312	23	44	0
1	55462425	55462575	150	55462462	27	144	7.2
1	55462850	55463225	375	55463087	36	431	48.3
1	55485050	55485125	75	55485087	23	68	9.7
1	55532025	55532150	125	55532037	21	102	18.1
1	55554475	55554800	325	55554612	37	393	12.1
1	55675850	55675875	25	55675862	21	21	3.6
1	55808025	55808325	300	55808187	33	301	13.3
1	55930550	55930600	50	55930587	22	43	7.2
1	55946025	55946475	450	55946362	29	441	84.5
1	56805725	56805800	75	56805762	23	68	6
1	56806575	56807075	500	56806937	31	506	72.4
1	56853650	56853925	275	56853762	39	348	60.3
1	56985525	56985850	325	56985637	32	349	44.7
1	57026400	57026425	25	57026412	21	21	2.4
1	57026725	57026900	175	57026837	25	163	20.5
1	57027725	57027850	125	57027737	23	110	6
1	57029525	57030600	1075	57029762	40	1330	88.1
1	57032550	57032725	175	57032612	28	179	15.7
1	57033950	57034800	850	57034387	65	1312	127.9
1	57035125	57035350	225	57035237	44	324	55.5
1	57037625	57037750	125	57037687	25	113	12.1
1	57040900	57041700	800	57041537	41	947	148.4
1	57063275	57063500	225	57063437	34	267	19.3
1	57101150	57101175	25	57101162	21	21	3.6
1	57152550	57152750	200	57152662	26	189	1.2
1	57153275	57153325	50	57153312	24	46	6
1	57153575	57153950	375	57153687	37	472	48.3
1	57155600	57155700	100	57155637	23	86	9.7
1	57182250	57182475	225	57182387	33	238	25.3
1	57248150	57248325	175	57248262	27	171	13.3
1	57326875	57327075	200	57326937	31	217	42.2
1	57434550	57434975	425	57434687	38	536	84.5
1	57462925	57463950	1025	57463762	52	1431	188.3
1	57495975	57496100	125	57496037	26	116	22.9
1	57665225	57665300	75	57665237	22	64	3.6
1	57830925	57831600	675	57831037	63	1222	136.4
1	57832300	57832600	300	57832487	56	530	79.7
1	57940200	57940400	200	57940287	32	221	39.8
1	57975200	57975275	75	57975212	24	70	13.3
1	58026275	58026825	550	58026537	52	834	95.3
1	58086625	58086950	325	58086812	28	288	24.1
1	58087300	58087475	175	58087387	29	184	20.5
1	58113925	58114000	75	58113937	22	65	12.1
1	58205100	58205175	75	58205112	24	69	13.3
1	58210750	58211725	975	58211062	49	1095	171.4
1	58223350	58223600	250	58223437	32	255	42.2
1	58224500	58224700	200	58224562	30	213	24.1
1	58251300	58251650	350	58251462	38	439	77.2
1	58259250	58259475	225	58259387	43	304	27.8
1	58267275	58267350	75	58267287	21	63	7.2
1	58268625	58268975	350	58268662	23	286	18.1
1	58276800	58276975	175	58276887	28	176	32.6
1	58314025	58314225	200	58314137	34	244	18.1
1	58315975	58316225	250	58316137	31	252	25.3
1	58317325	58317400	75	58317362	23	66	6
1	58332825	58332950	125	58332887	26	117	21.7
1	58333800	58333975	175	58333887	29	180	16.9
1	58342350	58342675	325	58342512	39	394	37.4
1	58353175	58353350	175	58353237	27	176	29
1	58356475	58356725	250	58356612	47	362	53.1
1	58360250	58360925	675	58360762	53	974	60.3
1	58362050	58362400	350	58362212	49	510	36.2
1	58366475	58366500	25	58366487	21	21	2.4
1	58372450	58372550	100	58372512	24	90	16.9
1	58398500	58398700	200	58398587	34	231	31.4
1	58415750	58416625	875	58415912	58	1394	230.5
1	58501875	58502650	775	58502162	103	1537	107.4
1	58561525	58561725	200	58561587	29	208	16.9
1	58709325	58709850	525	58709462	51	808	42.2
1	58724625	58724800	175	58724737	29	182	26.6
1	58768250	58768725	475	58768412	68	880	35
1	58770075	58770500	425	58770212	50	578	26.6
1	58793700	58794000	300	58793862	36	334	43.4
1	58852400	58852700	300	58852537	40	394	33.8
1	58859475	58859525	50	58859512	23	45	8.4
1	58890275	58890350	75	58890312	24	70	10.9
1	59016175	59016225	50	59016187	22	44	2.4
1	59029825	59030250	425	59029987	57	617	79.7
1	59030500	59030925	425	59030687	76	844	68.8
1	59127950	59128875	925	59128562	43	1126	212.4
1	59131425	59131475	50	59131437	21	42	7.2
1	59151375	59151900	525	59151787	37	480	57.9
1	59176675	59177200	525	59176787	55	670	74.8
1	59186800	59186950	150	59186887	27	148	27.8
1	59205450	59205575	125	59205487	27	123	13.3
1	59293650	59293900	250	59293812	49	385	19.3
1	59310450	59310675	225	59310537	42	313	31.4
1	59313525	59313925	400	59313712	57	676	84.5
1	59325925	59325975	50	59325937	21	42	7.2
1	59326825	59327075	250	59326937	40	320	47.1
1	59347875	59347950	75	59347912	23	67	4.8
1	59352375	59352450	75	59352387	25	72	3.6
1	59388350	59388550	200	59388462	35	241	39.8
1	59389275	59389500	225	59389362	42	321	59.1
1	59391150	59391350	200	59391237	33	224	33.8
1	59417875	59418025	150	59417912	22	126	19.3
1	59424800	59425275	475	59425087	85	1079	200.3
1	59432975	59433300	325	59433112	35	381	43.4
1	59437950	59438150	200	59438062	31	209	31.4
1	59451800	59452425	625	59451962	47	867	97.8
1	59454125	59454225	100	59454137	23	89	16.9
1	59472600	59472950	350	59472787	39	425	67.6
1	59479725	59480200	475	59479887	48	668	78.4
1	59491075	59491125	50	59491087	21	42	2.4
1	59493150	59493450	300	59493312	35	328	44.7
1	59496400	59496600	200	59496487	31	215	7.2
1	59507675	59508150	475	59507862	63	823	120.7
1	59515700	59515975	275	59515862	57	457	29
1	59516400	59516450	50	59516437	22	43	7.2
1	59521825	59521900	75	59521862	23	65	8.4
1	59522325	59522550	225	59522462	39	266	35
1	59538300	59538525	225	59538437	29	219	14.5
1	59563400	59563425	25	59563412	21	21	3.6
1	59568800	59569025	225	59568912	37	287	48.3
1	59572800	59573350	550	59573012	60	1043	126.7
1	59592100	59592425	325	59592187	30	355	50.7
1	59597575	59598375	800	59598137	34	761	84.5
1	59630800	59631000	200	59630887	34	229	44.7
1	59632325	59632475	150	59632387	27	146	21.7
1	59641725	59641775	50	59641737	22	44	4.8
1	59648400	59648600	200	59648537	33	227	24.1
1	59649050	59649500	450	59649362	55	650	53.1
1	59663500	59663750	250	59663637	58	439	57.9
1	59663975	59664300	325	59664137	28	315	62.8
1	59666800	59666850	50	59666837	22	43	8.4
1	59672750	59672925	175	59672837	31	192	14.5
1	59727025	59727150	125	59727087	22	106	4.8
1	59727700	59728000	300	59727837	45	425	38.6
1	59819525	59820175	650	59820012	62	1123	82.1
1	59820825	59821025	200	59820912	33	223	20.5
1	59821475	59821650	175	59821562	31	189	18.1
1	59969350	59969575	225	59969437	39	309	45.9
1	59970425	59970825	400	59970487	26	295	30.2
1	60064200	60064850	650	60064362	47	839	117.1
1	60075875	60076175	300	60076037	50	470	74.8
1	60099300	60099650	350	60099487	41	468	71.2
1	60100125	60100350	225	60100237	62	432	39.8
1	60236350	60236550	200	60236412	30	221	35
1	60237025	60237200	175	60237087	33	192	24.1
1	60237675	60237950	275	60237812	45	361	39.8
1	60412825	60412850	25	60412837	21	21	3.6
1	60466025	60466225	200	60466162	38	254	47.1
1	60466525	60466700	175	60466637	30	183	10.9
1	60623950	60624125	175	60624012	32	200	7.2
1	60810975	60811100	125	60811037	26	119	19.3
1	60925700	60926075	375	60925787	31	383	39.8
1	61009950	61010050	100	61009987	24	92	18.1
1	61358125	61358225	100	61358212	24	90	3.6
1	61430225	61430700	475	61430312	45	534	72.4
1	61436725	61436925	200	61436762	25	183	6
1	61437275	61437325	50	61437287	22	43	4.8
1	61454775	61454800	25	61454787	21	21	2.4
1	61472475	61472525	50	61472487	21	42	6
1	61578200	61578250	50	61578212	22	44	2.4
1	61672150	61672350	200	61672212	25	173	24.1
1	61685625	61686250	625	61685862	40	822	78.4
1	61930900	61931050	150	61930937	26	150	18.1
1	62033650	62033725	75	62033662	22	64	4.8
1	62051125	62051350	225	62051237	39	296	56.7
1	62100100	62100150	50	62100112	22	43	7.2
1	62475400	62475550	150	62475487	27	145	27.8
1	62482475	62482600	125	62482487	25	116	22.9
1	62681925	62682050	125	62681987	27	127	24.1
1	62684275	62684300	25	62684287	21	21	2.4
1	62694850	62694900	50	62694862	21	42	7.2
1	62701600	62701850	250	62701687	44	343	26.6
1	62707475	62707600	125	62707562	25	116	4.8
1	62711450	62711800	350	62711587	32	395	35
1	62749400	62750350	950	62750212	51	1215	68.8
1	62752475	62754325	1850	62752662	73	2919	277.6
1	62755025	62755075	50	62755062	22	43	2.4
1	62763975	62764025	50	62763987	22	43	8.4
1	62764525	62764700	175	62764612	33	203	33.8
1	62765650	62765725	75	62765662	25	67	8.4
1	62770900	62771125	225	62771012	29	223	24.1
1	62772975	62773175	200	62773062	31	216	24.1
1	62788775	62789175	400	62789062	37	421	83.3
1	62796450	62796575	125	62796487	26	120	16.9
1	62807225	62807500	275	62807362	51	410	49.5
1	62824200	62824225	25	62824212	21	21	3.6
1	62836350	62836600	250	62836437	40	319	27.8
1	62842250	62842575	325	62842387	47	458	39.8
1	62869600	62869800	200	62869737	26	190	22.9
1	62872675	62872950	275	62872787	41	358	16.9
1	62873900	62874225	325	62874062	47	472	26.6
1	62874575	62874850	275	62874762	36	329	60.3
1	62930475	62930625	150	62930537	25	139	21.7
1	62931375	62932100	725	62931937	51	956	159.3
1	62972925	62973275	350	62973137	43	479	74.8
1	63029400	63029500	100	63029462	25	93	8.4
1	63031175	63031300	125	63031237	28	124	15.7
1	63037700	63037900	200	63037737	25	177	32.6
1	63223000	63223600	600	63223187	46	783	80.9
1	63372575	63372925	350	63372712	32	398	49.5
1	63411675	63411950	275	63411887	24	238	31.4
1	63485725	63486075	350	63485812	34	391	39.8
1	63492925	63493175	250	63493037	47	365	43.4
1	63504925	63505075	150	63505012	27	139	22.9
1	63660900	63661275	375	63661087	47	540	48.3
1	63691775	63691825	50	63691787	21	42	6
1	63766250	63766525	275	63766387	35	296	44.7
1	63777225	63777400	175	63777287	27	171	18.1
1	63905675	63905750	75	63905687	24	66	10.9
1	63927050	63927250	200	63927137	27	205	32.6
1	64000250	64000275	25	64000262	21	21	2.4
1	64058350	64058725	375	64058537	63	662	36.2
1	64125350	64125700	350	64125662	27	334	38.6
1	64302575	64302700	125	64302637	23	106	20.5
1	64344100	64344175	75	64344137	23	66	6
1	64351950	64352200	250	64352037	38	328	39.8
1	64492000	64492275	275	64492112	46	389	38.6
1	64531150	64531300	150	64531187	23	132	22.9
1	64578525	64579650	1125	64578712	57	1599	132.8
1	64663325	64664275	950	64663987	81	1941	166.6
1	64688225	64688550	325	64688362	65	589	91.7
1	64693000	64693025	25	64693012	21	21	1.2
1	64695575	64695750	175	64695662	31	184	32.6
1	64801325	64801550	225	64801462	38	273	22.9
1	64826800	64826925	125	64826862	26	119	15.7
1	64838050	64838125	75	64838087	22	65	12.1
1	64839750	64840125	375	64839912	42	493	86.9
1	64965825	64966075	250	64965962	40	343	47.1
1	64969575	64969675	100	64969637	24	92	15.7
1	65003100	65003200	100	65003162	24	90	12.1
1	65022475	65022800	325	65022662	26	268	24.1
1	65024975	65025175	200	65025062	32	225	30.2
1	65041075	65041100	25	65041087	22	22	1.2
1	65055925	65056125	200	65056012	34	233	44.7
1	65095400	65095475	75	65095412	21	62	9.7
1	65097425	65097800	375	65097612	45	431	24.1
1	65109900	65110100	200	65109937	36	246	12.1
1	65118225	65118450	225	65118337	35	281	32.6
1	65128600	65128900	300	65128637	24	261	48.3
1	65149500	65150000	500	65149687	47	699	131.6
1	65156400	65156850	450	65156637	71	876	84.5
1	65159425	65159925	500	65159787	38	586	79.7
1	65169575	65169725	150	65169637	25	137	13.3
1	65225900	65225925	25	65225912	21	21	3.6
1	65357650	65358350	700	65357812	66	1324	117.1
1	65398875	65399050	175	65398937	26	162	21.7
1	65430325	65430450	125	65430362	23	105	16.9
1	65570450	65570525	75	65570462	23	68	8.4
1	65597150	65597325	175	65597212	28	172	25.3
1	65973025	65973225	200	65973162	37	251	8.4
1	66215350	66215425	75	66215387	23	66	8.4
1	66221925	66222225	300	66222062	50	422	37.4
1	66427175	66427200	25	66427187	21	21	2.4
1	66514375	66514625	250	66514487	42	337	24.1
1	66514975	66515150	175	66515037	31	192	18.1
1	66652800	66652875	75	66652837	23	68	10.9
1	66693000	66693025	25	66693012	22	22	3.6
1	66718375	66718525	150	66718462	29	157	16.9
1	66723800	66724125	325	66723937	54	520	53.1
1	66747800	66747875	75	66747837	23	66	12.1
1	66863150	66863350	200	66863212	25	167	21.7
1	66864350	66864525	175	66864437	29	181	19.3
1	66909325	66909750	425	66909462	46	580	61.6
1	67085050	67085475	425	67085337	58	669	36.2
1	67440525	67440700	175	67440612	28	171	31.4
1	69152875	69153750	875	69153062	38	935	99
1	69154125	69154375	250	69154312	35	294	31.4
1	69154600	69154625	25	69154612	21	21	2.4
1	69423500	69424975	1475	69424662	67	2520	336.7
1	69734325	69734500	175	69734387	31	174	7.2
1	69778425	69778575	150	69778462	28	153	0
1	69873550	69873850	300	69873687	41	376	35
1	69894575	69894925	350	69894737	37	427	33.8
1	70886325	70886475	150	70886387	32	175	22.9
1	71009475	71009600	125	71009537	24	112	21.7
1	71148875	71149450	575	71149237	43	715	90.5
1	71330800	71330875	75	71330837	24	67	12.1
1	71362075	71362175	100	71362137	23	87	1.2
1	71420250	71420400	150	71420287	27	146	29
1	71549400	71549800	400	71549512	38	497	74.8
1	71553900	71554225	325	71554037	49	486	42.2
1	71558975	71559325	350	71559087	42	486	61.6
1	71593925	71594200	275	71594012	36	332	25.3
1	71699400	71699725	325	71699587	30	334	49.5
1	71858775	71859300	525	71858862	31	466	65.2
1	71883825	71883850	25	71883837	22	22	0
1	71884450	71884675	225	71884562	48	354	39.8
1	71901575	71901700	125	71901612	23	106	2.4
1	72015075	72015300	225	72015187	34	265	38.6
1	72110450	72110500	50	72110462	22	44	3.6
1	72111650	72112000	350	72111837	44	481	36.2
1	72121175	72121275	100	72121187	24	93	9.7
1	72134550	72134700	150	72134637	24	126	19.3
1	72261000	72261350	350	72261162	55	558	108.6
1	72280525	72280550	25	72280537	21	21	2.4
1	72283000	72283300	300	72283112	62	555	84.5
1	72330525	72330825	300	72330687	59	534	36.2
1	72344400	72344600	200	72344537	27	191	13.3
1	72353850	72354350	500	72354212	47	724	118.3
1	72447400	72447425	25	72447412	21	21	3.6
1	72475050	72475450	400	72475237	69	764	89.3
1	72511775	72511975	200	72511887	32	214	22.9
1	72554175	72554375	200	72554262	38	252	39.8
1	72581575	72581700	125	72581637	25	114	16.9
1	72603150	72603200	50	72603187	22	43	2.4
1	72624125	72624300	175	72624237	29	184	31.4
1	72640200	72640425	225	72640312	39	277	50.7
1	72647825	72648475	650	72647962	39	702	137.6
1	72654875	72654900	25	72654887	22	22	1.2
1	72719675	72719825	150	72719737	24	136	22.9
1	72747150	72747325	175	72747212	32	193	26.6
1	72757425	72757650	225	72757562	34	259	43.4
1	72757875	72758250	375	72757962	32	378	38.6
1	72779800	72780050	250	72779887	29	248	45.9
1	72785425	72786475	1050	72786212	83	1703	312.6
1	72794300	72794450	150	72794337	26	146	9.7
1	72811175	72811475	300	72811337	48	419	43.4
1	72816625	72817000	375	72816812	48	505	15.7
1	72833475	72833575	100	72833487	22	84	8.4
1	72852650	72853125	475	72852762	40	577	106.2
1	72855900	72855975	75	72855937	23	68	7.2
1	72860225	72860425	200	72860312	38	254	32.6
1	72870400	72870800	400	72870487	38	490	25.3
1	72871075	72871600	525	72871437	37	522	90.5
1	72871875	72872175	300	72872037	48	413	33.8
1	72900875	72901050	175	72900937	31	186	20.5
1	72909625	72909850	225	72909737	36	258	29
1	72910475	72910625	150	72910537	30	160	7.2
1	72916825	72917075	250	72916962	28	258	38.6
1	72920200	72920750	550	72920462	62	958	101.4
1	72921250	72921275	25	72921262	21	21	2.4
1	72921525	72921650	125	72921612	25	119	13.3
1	72932375	72932575	200	72932512	36	239	29
1	72992300	72992325	25	72992312	21	21	3.6
1	72999575	72999750	175	72999637	27	172	12.1
1	73006775	73006900	125	73006862	25	118	10.9
1	73009800	73010400	600	73009937	51	806	135.2
1	73012975	73013050	75	73013012	24	68	13.3
1	73062350	73062375	25	73062362	21	21	3.6
1	73098400	73099100	700	73098937	43	831	159.3
1	73160075	73160225	150	73160137	24	140	6
1	73169575	73169700	125	73169587	25	116	13.3
1	73172425	73172475	50	73172437	21	42	2.4
1	73432950	73432975	25	73432962	23	23	3.6
1	73584325	73584550	225	73584412	33	243	26.6
1	73592075	73592225	150	73592112	23	130	20.5
1	73871050	73871200	150	73871162	28	148	20.5
1	73871475	73871625	150	73871487	23	136	21.7
1	73872875	73872950	75	73872912	23	66	9.7
1	73873300	73873500	200	73873412	30	210	39.8
1	73873825	73874025	200	73873837	23	171	25.3
1	73875625	73875825	200	73875762	31	212	25.3
1	73877100	73877450	350	73877212	33	389	48.3
1	73909250	73909700	450	73909437	60	696	77.2
1	73958125	73958200	75	73958162	24	69	12.1
1	73960725	73961250	525	73961112	37	497	85.7
1	73971375	73971625	250	73971512	33	295	31.4
1	73971875	73972175	300	73972137	24	265	49.5
1	73973000	73973550	550	73973112	39	708	79.7
1	73974500	73975250	750	73974887	32	744	97.8
1	73975875	73976075	200	73975962	27	183	31.4
1	73989850	73989975	125	73989937	22	105	8.4
1	73999100	74000650	1550	74000337	57	1821	155.7
1	74006175	74006400	225	74006287	28	226	33.8
1	74010400	74010700	300	74010562	52	450	37.4
1	74019625	74019700	75	74019637	21	63	7.2
1	74034550	74035125	575	74034837	39	683	131.6
1	74038000	74038275	275	74038137	48	405	38.6
1	74041775	74041975	200	74041912	25	187	18.1
1	74044950	74046050	1100	74045437	61	1312	183.4
1	74047025	74047225	200	74047112	38	262	12.1
1	74048625	74048850	225	74048687	30	235	33.8
1	74058725	74058875	150	74058762	25	141	26.6
1	74059575	74060325	750	74060187	28	630	72.4
1	74063200	74063350	150	74063312	25	141	13.3
1	74070975	74071300	325	74071162	35	376	20.5
1	74071550	74071750	200	74071587	34	249	19.3
1	74073275	74073475	200	74073312	25	189	20.5
1	74074025	74074900	875	74074387	65	1451	188.3
1	74077575	74077900	325	74077737	43	433	37.4
1	74079700	74079875	175	74079737	27	167	14.5
1	74083125	74083925	800	74083437	72	1373	171.4
1	74088375	74088525	150	74088387	21	116	13.3
1	74094425	74094475	50	74094437	21	42	6
1	74095950	74096375	425	74096062	31	448	88.1
1	74103050	74103150	100	74103087	22	85	6
1	74106000	74106200	200	74106112	30	222	12.1
1	74106750	74107100	350	74106937	48	513	80.9
1	74114700	74115125	425	74114937	48	598	82.1
1	74115450	74116375	925	74115637	42	995	92.9
1	74121250	74121300	50	74121287	22	43	8.4
1	74130650	74131525	875	74130887	49	1176	177.4
1	74136900	74137225	325	74137087	40	387	33.8
1	74137750	74138375	625	74138262	33	578	61.6
1	74138825	74139275	450	74139062	47	675	41
1	74141050	74141650	600	74141112	28	518	71.2
1	74142750	74142850	100	74142812	24	90	9.7
1	74143225	74143425	200	74143362	29	206	30.2
1	74144625	74145775	1150	74144862	86	2193	182.2
1	74152925	74153300	375	74153112	34	441	85.7
1	74153550	74153700	150	74153587	26	145	10.9
1	74154250	74154325	75	74154287	23	67	13.3
1	74158050	74158450	400	74158212	48	545	74.8
1	74159675	74160100	425	74159837	53	697	111
1	74167300	74167525	225	74167412	35	259	29
1	74167775	74168075	300	74167912	36	329	9.7
1	74170650	74170850	200	74170737	39	240	32.6
1	74171250	74172125	875	74172012	50	1149	127.9
1	74174400	74174450	50	74174412	21	42	2.4
1	74176125	74176300	175	74176187	26	167	18.1
1	74187525	74187625	100	74187587	24	89	4.8
1	74194075	74194500	425	74194187	37	441	55.5
1	74203300	74203425	125	74203337	24	117	21.7
1	74238650	74238850	200	74238762	27	200	13.3
1	74255575	74255800	225	74255762	29	234	24.1
1	74264975	74265125	150	74265037	26	145	9.7
1	74282675	74282925	250	74282862	40	310	45.9
1	74331025	74331225	200	74331112	30	209	21.7
1	74331725	74331875	150	74331812	27	137	9.7
1	74350250	74350850	600	74350387	40	658	88.1
1	74378950	74379475	525	74379337	36	505	80.9
1	74384075	74384300	225	74384137	33	265	25.3
1	74394250	74394400	150	74394312	25	140	22.9
1	74399550	74399850	300	74399662	34	332	24.1
1	74409975	74410150	175	74410037	29	178	27.8
1	74414400	74415175	775	74414962	82	1533	127.9
1	74416500	74416825	325	74416687	37	374	30.2
1	74421625	74422450	825	74421787	59	1124	131.6
1	74422800	74423875	1075	74423262	65	1632	164.1
1	74433275	74433450	175	74433362	31	188	24.1
1	74435900	74436575	675	74436387	41	760	108.6
1	74441925	74442425	500	74442187	66	943	178.6
1	74443650	74443825	175	74443712	30	181	16.9
1	74447925	74448075	150	74447987	29	150	2.4
1	74464800	74465450	650	74465037	59	976	160.5
1	74465950	74466325	375	74466112	44	516	95.3
1	74467750	74467950	200	74467787	25	183	32.6
1	74589325	74589425	100	74589337	21	80	14.5
1	74595850	74595975	125	74595912	25	116	19.3
1	74634900	74635150	250	74635062	48	375	41
1	74647525	74648450	925	74647762	88	1571	206.4
1	74657325	74658150	825	74657737	27	644	97.8
1	74663125	74663250	125	74663162	28	131	6
1	74673975	74674000	25	74673987	21	21	3.6
1	74679825	74680250	425	74680137	37	444	45.9
1	74680575	74681175	600	74680962	55	917	115.9
1	74708275	74708725	450	74708387	47	597	74.8
1	74759650	74760600	950	74759837	104	2153	247.4
1	74781875	74782125	250	74781987	38	319	57.9
1	74783775	74783975	200	74783887	26	197	37.4
1	74787325	74787525	200	74787362	23	174	30.2
1	74790950	74791275	325	74791062	44	426	73.6
1	74795100	74795575	475	74795287	65	926	92.9
1	74795875	74796150	275	74795987	42	367	61.6
1	74800250	74800425	175	74800287	25	161	14.5
1	74800675	74801025	350	74800862	43	462	56.7
1	74817325	74818000	675	74817712	40	877	86.9
1	74818700	74818950	250	74818837	50	395	38.6
1	74827000	74827050	50	74827037	22	43	4.8
1	74828575	74829700	1125	74829462	89	2323	290.9
1	74830675	74831250	575	74830812	68	1195	107.4
1	74840550	74840900	350	74840762	37	422	79.7
1	74841400	74841900	500	74841562	53	702	90.5
1	74847000	74847600	600	74847287	53	923	127.9
1	74849450	74850450	1000	74850162	93	1961	172.6
1	74853350	74853425	75	74853362	22	65	10.9
1	74854150	74855175	1025	74855037	54	1288	224.5
1	74861900	74862000	100	74861912	25	95	7.2
1	74863275	74863950	675	74863587	37	805	88.1
1	74889550	74889800	250	74889687	35	285	51.9
1	74900850	74901050	200	74900987	35	237	29
1	74901825	74901950	125	74901837	24	114	12.1
1	74904850	74905025	175	74904937	30	181	22.9
1	74927875	74928050	175	74927912	28	174	25.3
1	74928950	74929375	425	74929087	61	739	111
1	74930850	74931725	875	74931587	58	1273	120.7
1	74932175	74932525	350	74932337	39	414	27.8
1	74939250	74940125	875	74939837	76	1569	183.4
1	74944575	74944625	50	74944587	25	49	4.8
1	74947025	74947450	425	74947112	28	376	31.4
1	74947825	74947850	25	74947837	22	22	3.6
1	74949000	74949025	25	74949012	21	21	2.4
1	74951200	74951400	200	74951312	32	223	26.6
1	74957000	74957075	75	74957012	22	65	7.2
1	74965500	74965925	425	74965812	32	476	77.2
1	74974100	74974325	225	74974237	32	247	42.2
1	74992050	74993475	1425	74992537	58	2150	315
1	74994300	74995650	1350	74994512	80	2432	216
1	74996150	74997925	1775	74997437	66	2371	177.4
1	74998225	74998775	550	74998387	40	737	117.1
1	75025450	75025550	100	75025487	27	100	9.7
1	75062375	75062850	475	75062762	29	425	35
1	75087025	75087325	300	75087137	35	346	48.3
1	75121250	75121825	575	75121662	44	751	64
1	75137900	75138500	600	75138137	48	872	97.8
1	75138950	75139625	675	75139137	67	926	169
1	75165350	75165825	475	75165437	28	389	72.4
1	75176150	75176975	825	75176787	88	1319	183.4
1	75182125	75183450	1325	75182837	67	2132	327.1
1	75188000	75189200	1200	75188812	64	1466	217.2
1	75207050	75207750	700	75207562	59	990	134
1	75215950	75216575	625	75216062	56	932	112.2
1	75227850	75228050	200	75227962	35	238	27.8
1	75232700	75233600	900	75233387	53	1126	123.1
1	75241150	75241350	200	75241187	24	176	31.4
1	75244600	75244825	225	75244737	39	313	43.4
1	75248000	75248575	575	75248187	72	1060	114.7
1	75250475	75250775	300	75250637	45	408	35
1	75273950	75274350	400	75274062	48	566	86.9
1	75274775	75275050	275	75274862	37	326	50.7
1	75284075	75284275	200	75284237	25	180	32.6
1	75284525	75284800	275	75284637	39	359	26.6
1	75289750	75290250	500	75290087	36	538	84.5
1	75313125	75313850	725	75313412	37	822	123.1
1	75335750	75336325	575	75336087	38	703	95.3
1	75340875	75341050	175	75340987	25	163	13.3
1	75341325	75342525	1200	75342362	104	2389	407.9
1	75345500	75345675	175	75345537	26	160	24.1
1	75346025	75346175	150	75346112	25	138	16.9
1	75355675	75356225	550	75356062	48	744	79.7
1	75356700	75357525	825	75357312	65	1615	188.3
1	75371950	75372575	625	75372362	72	1010	136.4
1	75378100	75378500	400	75378312	57	690	85.7
1	75379075	75379600	525	75379262	25	449	30.2
1	75381675	75382050	375	75381862	48	500	56.7
1	75384200	75385925	1725	75384912	56	2384	232.9
1	75399325	75399425	100	75399387	23	85	0
1	75406675	75406825	150	75406762	27	137	16.9
1	75411925	75412150	225	75412012	29	222	36.2
1	75418350	75418475	125	75418462	23	108	0
1	75418850	75420150	1300	75419837	49	1972	135.2
1	75423325	75424775	1450	75423912	76	2948	554
1	75425525	75426150	625	75425762	71	1113	196.7
1	75427800	75428100	300	75427937	37	340	22.9
1	75438100	75438225	125	75438187	25	116	22.9
1	75445550	75445750	200	75445612	28	201	4.8
1	75446650	75448200	1550	75446987	42	1747	255.9
1	75453550	75453575	25	75453562	21	21	3.6
1	75454950	75455400	450	75455262	35	512	79.7
1	75462500	75462600	100	75462512	21	83	7.2
1	75464125	75464650	525	75464512	42	558	108.6
1	75471475	75472625	1150	75471562	28	971	191.9
1	75475500	75475525	25	75475512	22	22	1.2
1	75476275	75476600	325	75476312	25	274	31.4
1	75483300	75483350	50	75483337	22	43	4.8
1	75483900	75484775	875	75484562	46	1062	204
1	75487250	75488050	800	75487412	69	1668	205.2
1	75488675	75489650	975	75489287	45	1219	121.9
1	75491975	75492550	575	75492137	33	641	95.3
1	75498425	75498600	175	75498487	29	190	35
1	75499475	75499700	225	75499637	32	241	42.2
1	75500000	75500575	575	75500237	75	1168	156.9
1	75501700	75502400	700	75501887	56	1247	91.7
1	75502650	75503900	1250	75503137	36	1339	212.4
1	75505875	75506675	800	75506087	57	1510	179.8
1	75508175	75508500	325	75508337	28	289	24.1
1	75513625	75513825	200	75513737	31	212	38.6
1	75518075	75518450	375	75518262	63	673	38.6
1	75525375	75525400	25	75525387	21	21	3.6
1	75542500	75542875	375	75542662	60	632	50.7
1	75543175	75543425	250	75543287	31	271	7.2
1	75544875	75545000	125	75544937	27	123	19.3
1	75545450	75546150	700	75545987	55	948	65.2
1	75549175	75550475	1300	75550287	47	1606	248.6
1	75550725	75550825	100	75550787	22	85	4.8
1	75552500	75554500	2000	75553362	63	2891	556.4
1	75555425	75555650	225	75555537	37	248	29
1	75556350	75556575	225	75556487	34	252	49.5
1	75567000	75567250	250	75567112	38	307	41
1	75590550	75590975	425	75590837	30	412	57.9
1	75592375	75592825	450	75592537	58	685	124.3
1	75597825	75597975	150	75597937	25	140	22.9
1	75639175	75639325	150	75639212	23	134	12.1
1	75650350	75650575	225	75650487	35	262	33.8
1	75654075	75654175	100	75654112	24	91	2.4
1	75682775	75682875	100	75682837	25	97	13.3
1	75841600	75841875	275	75841712	41	354	45.9
1	75907050	75907150	100	75907087	22	86	6
1	75934075	75934275	200	75934212	32	216	37.4
1	75971650	75971725	75	75971687	22	64	6
1	76035700	76035850	150	76035737	25	141	14.5
1	76061050	76061225	175	76061137	29	166	12.1
1	76633975	76634000	25	76633987	21	21	1.2
1	77012900	77012975	75	77012912	21	63	12.1
1	77099150	77099500	350	77099337	40	416	54.3
1	77217525	77217625	100	77217562	23	89	6
1	77275600	77275725	125	77275637	26	122	22.9
1	77337750	77337900	150	77337812	32	168	31.4
1	77401250	77401350	100	77401287	24	89	10.9
1	77510275	77510425	150	77510337	24	138	22.9
1	77511100	77511225	125	77511137	22	109	2.4
1	77511525	77511625	100	77511537	21	84	9.7
1	77511875	77512950	1075	77512687	52	1434	117.1
1	77536550	77536725	175	77536562	24	164	29
1	77943800	77944125	325	77943862	26	307	31.4
1	77972575	77972825	250	77972662	37	312	19.3
1	78178575	78178725	150	78178637	26	145	18.1
1	78186275	78186725	450	78186437	59	658	24.1
1	78191750	78192025	275	78191887	45	373	24.1
1	78192925	78193900	975	78193037	44	1212	111
1	78198025	78198450	425	78198412	27	369	32.6
1	78212450	78212950	500	78212587	43	593	78.4
1	78213950	78214275	325	78214112	39	399	59.1
1	78244625	78244825	200	78244687	32	202	37.4
1	78260400	78260925	525	78260687	56	857	77.2
1	78298525	78299050	525	78298712	40	612	101.4
1	78306575	78307475	900	78306712	54	1087	88.1
1	78396650	78396700	50	78396662	21	42	7.2
1	78496175	78496225	50	78496187	24	45	1.2
1	78508200	78508750	550	78508587	67	1074	138.8
1	78522575	78522675	100	78522637	22	84	12.1
1	78528725	78529025	300	78528912	37	344	49.5
1	78534200	78534550	350	78534387	51	550	38.6
1	78545725	78545850	125	78545787	26	119	12.1
1	78584700	78584875	175	78584837	27	172	24.1
1	78610400	78610425	25	78610412	21	21	0
1	78632250	78632400	150	78632287	31	166	27.8
1	78636100	78636175	75	78636137	23	65	6
1	78654675	78654725	50	78654687	23	45	2.4
1	78814400	78814850	450	78814487	39	468	77.2
1	78818250	78818525	275	78818387	47	395	44.7
1	78873850	78874000	150	78873962	28	142	24.1
1	79668100	79668950	850	79668662	49	1229	135.2
1	79757925	79758300	375	79758112	48	545	49.5
1	79772650	79773075	425	79772912	57	679	105
1	79854650	79855050	400	79854837	37	468	0
1	79855400	79855675	275	79855537	38	330	37.4
1	79857500	79857600	100	79857562	23	88	4.8
1	79994950	79995000	50	79994987	22	43	6
1	80171500	80171575	75	80171512	21	61	12.1
1	80196750	80196925	175	80196837	31	188	26.6
1	80209925	80210350	425	80210112	30	428	61.6
1	80380025	80380050	25	80380037	21	21	3.6
1	80380450	80381150	700	80380987	68	1124	115.9
1	80583350	80583500	150	80583362	23	126	22.9
1	80754600	80755325	725	80754762	52	900	83.3
1	81238350	81238500	150	81238462	29	158	16.9
1	81277700	81277850	150	81277762	31	174	27.8
1	81440575	81440975	400	81440787	32	429	68.8
1	82283575	82283950	375	82283712	39	439	71.2
1	82285575	82287825	2250	82286262	69	4001	372.9
1	82289425	82289650	225	82289562	37	272	45.9
1	82312700	82313500	800	82312937	74	1288	252.2
1	82551525	82551725	200	82551637	31	208	38.6
1	82583000	82584175	1175	82583987	77	2590	170.2
1	82631100	82631300	200	82631237	30	221	18.1
1	82721575	82721700	125	82721662	25	117	6
1	82769200	82769750	550	82769612	27	491	64
1	82792750	82793050	300	82792887	42	415	77.2
1	82806550	82806600	50	82806562	24	45	3.6
1	82815825	82815925	100	82815862	25	98	18.1
1	82831125	82831300	175	82831237	29	171	30.2
1	82968750	82968950	200	82968812	29	202	33.8
1	83000450	83000875	425	83000637	57	762	90.5
1	83034700	83034800	100	83034712	23	87	12.1
1	83041925	83042325	400	83042187	45	506	26.6
1	83055500	83055600	100	83055587	22	85	10.9
1	83057875	83057975	100	83057962	26	92	15.7
1	83060025	83060100	75	83060062	23	66	10.9
1	83156400	83156475	75	83156437	23	65	7.2
1	83404475	83405000	525	83404712	58	741	129.1
1	84280800	84281100	300	84280987	42	382	33.8
1	84281425	84281450	25	84281437	21	21	1.2
1	84380325	84380400	75	84380362	24	67	12.1
1	84401425	84401900	475	84401712	52	712	65.2
1	84414475	84414650	175	84414537	26	163	25.3
1	84424350	84424650	300	84424387	28	286	38.6
1	84441925	84442125	200	84442012	37	248	39.8
1	84584375	84584475	100	84584412	24	91	3.6
1	84592725	84593075	350	84592912	34	390	61.6
1	84619350	84619675	325	84619487	35	362	18.1
1	84691350	84692325	975	84691437	29	861	142.4
1	84692550	84692800	250	84692612	30	271	41
1	84909500	84909725	225	84909662	29	209	38.6
1	84930800	84931775	975	84931512	67	1604	147.2
1	84937900	84937975	75	84937912	22	66	9.7
1	85106075	85106100	25	85106087	21	21	3.6
1	85144200	85144425	225	85144362	34	257	0
1	85336700	85336875	175	85336787	31	188	16.9
1	87599875	87600375	500	87600037	52	748	70
1	87654850	87655300	450	87655112	35	508	53.1
1	87677025	87677350	325	87677187	47	446	84.5
1	87687200	87687325	125	87687237	26	116	19.3
1	87690675	87690825	150	87690812	23	127	16.9
1	87790875	87792475	1600	87791562	60	2203	292.1
1	87804900	87804950	50	87804912	21	42	7.2
1	87819150	87819350	200	87819262	34	230	42.2
1	87833050	87833075	25	87833062	21	21	3.6
1	87857550	87857700	150	87857637	29	156	14.5
1	87876050	87876250	200	87876187	27	192	10.9
1	87913025	87913450	425	87913337	34	461	86.9
1	87914600	87915550	950	87915037	55	1613	188.3
1	87918300	87918975	675	87918787	63	1001	94.1
1	87920900	87921100	200	87920962	34	252	7.2
1	87935150	87935400	250	87935287	45	351	27.8
1	87942775	87944075	1300	87943137	47	1381	240.2
1	87945175	87945250	75	87945237	23	67	3.6
1	87949650	87949975	325	87949787	47	469	44.7
1	87950275	87950375	100	87950337	24	93	3.6
1	87955700	87956150	450	87955837	39	541	38.6
1	87961100	87961450	350	87961287	40	402	45.9
1	88047850	88047925	75	88047912	22	64	8.4
1	88070075	88070325	250	88070262	35	296	30.2
1	88133000	88133300	300	88133137	52	477	82.1
1	88136600	88136625	25	88136612	21	21	1.2
1	88147500	88147550	50	88147512	24	45	7.2
1	88153850	88154075	225	88153962	38	273	18.1
1	88166500	88166875	375	88166687	81	781	134
1	88168350	88168525	175	88168412	29	179	16.9
1	88173825	88173875	50	88173837	23	46	2.4
1	88191000	88191700	700	88191362	73	1294	240.2
1	88194075	88194100	25	88194087	21	21	3.6
1	88199725	88199925	200	88199812	26	186	32.6
1	88277475	88277950	475	88277662	42	552	100.2
1	88282150	88282175	25	88282162	21	21	1.2
1	88282875	88283275	400	88283087	53	628	103.8
1	88286425	88286625	200	88286537	26	183	19.3
1	88288050	88288200	150	88288112	24	136	20.5
1	88291600	88291925	325	88291762	46	426	67.6
1	88305075	88305250	175	88305137	32	208	36.2
1	88306750	88306950	200	88306812	30	222	12.1
1	88310575	88311000	425	88310712	51	653	103.8
1	88314200	88314425	225	88314287	33	261	1.2
1	88317625	88318125	500	88317987	40	618	61.6
1	88320675	88320775	100	88320712	25	93	12.1
1	88321700	88322250	550	88321812	35	594	107.4
1	88322700	88323100	400	88322812	41	514	84.5
1	88323575	88324825	1250	88324337	76	2497	295.7
1	88330625	88330875	250	88330687	40	334	14.5
1	88331225	88331550	325	88331412	32	374	53.1
1	88338725	88339775	1050	88339437	52	1575	172.6
1	88342575	88342775	200	88342712	30	207	38.6
1	88344325	88344700	375	88344537	48	529	41
1	88353400	88353550	150	88353462	25	133	24.1
1	88361400	88361725	325	88361637	28	306	48.3
1	88369100	88369450	350	88369287	46	449	74.8
1	88377700	88377925	225	88377787	32	247	48.3
1	88378150	88378400	250	88378237	33	286	49.5
1	88394125	88394150	25	88394137	21	21	3.6
1	88400900	88401325	425	88401212	35	490	91.7
1	88418575	88419300	725	88418937	61	1049	182.2
1	88421625	88421825	200	88421737	29	196	24.1
1	88478750	88479450	700	88479312	69	1352	101.4
1	88483425	88484025	600	88483812	77	1105	132.8
1	88543025	88543225	200	88543087	31	216	19.3
1	88549675	88550725	1050	88550587	57	1309	247.4
1	88566100	88567775	1675	88566662	82	3270	386.2
1	88570975	88571525	550	88571287	42	623	73.6
1	88571750	88571950	200	88571862	35	235	31.4
1	88573800	88573850	50	88573812	21	42	4.8
1	88574200	88574425	225	88574312	38	273	49.5
1	88575275	88575575	300	88575412	40	386	54.3
1	88593600	88593675	75	88593612	22	65	10.9
1	88599850	88600775	925	88600137	85	1599	183.4
1	88932275	88933250	975	88932512	46	1162	197.9
1	88937250	88937500	250	88937412	32	274	20.5
1	88951825	88952025	200	88951937	33	219	43.4
1	88964325	88964575	250	88964562	22	189	32.6
1	88985150	88986400	1250	88986237	47	1299	211.2
1	88987025	88987175	150	88987087	24	132	13.3
1	88992325	88992550	225	88992412	33	241	42.2
1	88993675	88994350	675	88994037	31	622	92.9
1	88995075	88995650	575	88995462	55	895	172.6
1	88997000	88997275	275	88997112	31	290	32.6
1	89021200	89021250	50	89021237	25	49	8.4
1	89022100	89022575	475	89022462	38	531	82.1
1	89023425	89024700	1275	89023962	76	2562	304.1
1	89039200	89039275	75	89039212	23	69	4.8
1	89050375	89051700	1325	89051437	76	2437	182.2
1	89051975	89053100	1125	89052912	66	1398	160.5
1	89053575	89053625	50	89053612	22	43	4.8
1	89060225	89060325	100	89060287	28	104	8.4
1	89067225	89067500	275	89067337	44	392	55.5
1	89068900	89069050	150	89068962	27	146	16.9
1	89070900	89071500	600	89071287	68	953	103.8
1	89072425	89072850	425	89072537	38	518	83.3
1	89079300	89080350	1050	89080112	46	1273	220.9
1	89082400	89084275	1875	89082987	70	2317	166.6
1	89084550	89084775	225	89084687	32	243	2.4
1	89087050	89088025	975	89087187	51	1429	242.6
1	89092025	89092325	300	89092212	36	344	67.6
1	89102575	89103325	750	89103137	44	1007	189.5
1	89103900	89104075	175	89103962	24	159	19.3
1	89105675	89105825	150	89105737	28	152	19.3
1	89110900	89111075	175	89110937	30	193	37.4
1	89155050	89155400	350	89155162	52	531	61.6
1	89160500	89161650	1150	89161012	62	1956	179.8
1	89170475	89170800	325	89170662	34	361	59.1
1	89178475	89178800	325	89178662	44	441	39.8
1	89189375	89189550	175	89189462	27	175	24.1
1	89195450	89195675	225	89195612	39	296	30.2
1	89197200	89197700	500	89197337	39	594	56.7
1	89367775	89367950	175	89367862	25	162	13.3
1	89368525	89368575	50	89368537	23	46	6
1	89371575	89372275	700	89372112	75	1464	219.7
1	89373575	89374075	500	89373662	29	459	65.2
1	89376500	89376550	50	89376537	23	44	7.2
1	89390600	89390825	225	89390687	34	257	30.2
1	89401225	89401425	200	89401312	28	194	37.4
1	89405650	89406775	1125	89406062	56	1931	185.9
1	89428900	89429100	200	89428962	27	198	14.5
1	89442350	89442525	175	89442487	26	165	18.1
1	89443475	89443625	150	89443612	23	123	14.5
1	89447800	89447900	100	89447887	22	84	14.5
1	89449925	89450100	175	89449962	26	163	31.4
1	89460850	89461125	275	89460937	28	282	36.2
1	89470375	89470675	300	89470537	32	323	43.4
1	89471525	89472150	625	89471637	57	920	112.2
1	89480250	89480475	225	89480387	31	236	37.4
1	89491400	89491800	400	89491587	63	707	78.4
1	89503950	89504675	725	89504537	65	1007	92.9
1	89516550	89517575	1025	89517037	62	1445	169
1	89518275	89518550	275	89518412	30	300	54.3
1	89519450	89519650	200	89519562	32	223	22.9
1	89528225	89528300	75	89528262	22	65	10.9
1	89534125	89534375	250	89534237	42	337	53.1
1	89536925	89537200	275	89537062	41	360	38.6
1	89652700	89652800	100	89652762	25	89	14.5
1	89710475	89710600	125	89710537	27	125	18.1
1	89711225	89711300	75	89711237	22	64	10.9
1	89750375	89750475	100	89750412	25	95	12.1
1	89904750	89905125	375	89905012	35	426	38.6
1	90062625	90062750	125	90062662	24	116	22.9
1	90101800	90102325	525	90102087	70	959	159.3
1	90130675	90130725	50	90130712	22	43	2.4
1	90133850	90134075	225	90133937	40	292	44.7
1	90137900	90138250	350	90138087	41	473	80.9
1	90142425	90142750	325	90142587	52	472	91.7
1	90173600	90174350	750	90173937	144	2855	476.7
1	90258425	90258575	150	90258512	29	151	15.7
1	90349125	90349375	250	90349212	29	255	19.3
1	90351550	90351675	125	90351562	22	105	8.4
1	90359175	90359275	100	90359212	27	100	12.1
1	90372025	90372100	75	90372062	23	66	9.7
1	90373250	90373650	400	90373512	42	467	64
1	90386425	90386450	25	90386437	21	21	3.6
1	90386825	90387175	350	90386962	27	326	33.8
1	90393350	90393425	75	90393362	21	63	10.9
1	90402275	90402500	225	90402387	33	252	49.5
1	90453075	90453275	200	90453187	32	211	42.2
1	90455875	90456100	225	90455937	26	218	24.1
1	90474025	90474300	275	90474162	39	321	57.9
1	90536125	90536725	600	90536587	45	659	111
1	90598900	90599250	350	90599112	44	459	86.9
1	90602650	90603200	550	90602937	58	872	135.2
1	90643350	90643475	125	90643412	24	114	14.5
1	90644325	90644400	75	90644387	24	70	9.7
1	90646925	90647075	150	90647037	27	136	13.3
1	90648025	90648200	175	90648162	27	169	14.5
1	90657350	90657800	450	90657612	44	617	27.8
1	90666950	90667050	100	90667012	22	85	14.5
1	90723400	90723575	175	90723462	28	180	35
1	90735350	90735525	175	90735437	32	193	19.3
1	90736875	90737200	325	90737187	23	261	36.2
1	90743100	90743275	175	90743162	31	186	24.1
1	90762175	90762600	425	90762487	32	443	49.5
1	90799200	90799225	25	90799212	21	21	1.2
1	90820950	90821025	75	90820962	23	69	4.8
1	90908175	90908325	150	90908262	24	133	18.1
1	90912025	90912325	300	90912162	57	506	97.8
1	90912925	90912975	50	90912937	21	42	8.4
1	90967475	90967775	300	90967662	28	269	33.8
1	91027725	91027750	25	91027737	21	21	3.6
1	91091050	91091300	250	91091212	35	287	35
1	91128525	91128775	250	91128637	29	247	32.6
1	91147850	91148000	150	91147887	26	142	19.3
1	91148400	91148550	150	91148462	27	149	16.9
1	91154650	91154725	75	91154687	24	66	8.4
1	91156375	91156450	75	91156412	22	64	0
1	91157850	91158000	150	91157912	28	156	12.1
1	91166700	91167050	350	91166862	39	453	57.9
1	91169825	91169900	75	91169862	24	66	9.7
1	91198950	91199125	175	91199062	29	185	12.1
1	91199350	91199700	350	91199537	39	428	72.4
1	91205425	91205700	275	91205587	39	319	14.5
1	91206125	91206225	100	91206137	22	86	16.9
1	91209575	91209700	125	91209612	24	113	6
1	91210500	91210700	200	91210587	27	191	27.8
1	91310450	91310550	100	91310512	24	89	8.4
1	91340175	91340425	250	91340287	36	289	21.7
1	91350375	91350875	500	91350587	35	582	97.8
1	91477825	91477900	75	91477837	23	68	8.4
1	91720300	91720350	50	91720312	21	42	3.6
1	91819850	91820375	525	91820012	42	669	60.3
1	91823400	91824025	625	91823887	37	659	127.9
1	91825200	91825275	75	91825212	22	65	7.2
1	91826825	91827000	175	91826912	31	179	4.8
1	91827525	91828275	750	91827687	40	853	121.9
1	91838450	91838825	375	91838637	44	477	61.6
1	91842775	91842800	25	91842787	21	21	3.6
1	91849450	91849475	25	91849462	21	21	2.4
1	91864350	91864425	75	91864387	25	70	8.4
1	91864650	91864850	200	91864762	43	296	27.8
1	91865100	91865500	400	91865287	55	673	82.1
1	91865850	91866125	275	91865862	23	232	39.8
1	91888675	91889875	1200	91889687	88	1977	194.3
1	91892775	91892950	175	91892887	24	157	30.2
1	91896075	91896350	275	91896212	47	406	20.5
1	91897650	91897700	50	91897687	23	45	8.4
1	91903125	91903425	300	91903287	48	453	79.7
1	91912150	91912175	25	91912162	22	22	3.6
1	91946675	91947125	450	91946812	30	461	79.7
1	91949025	91949225	200	91949137	29	203	32.6
1	91950375	91950400	25	91950387	22	22	1.2
1	91959825	91960125	300	91959937	55	471	64
1	91983100	91983425	325	91983262	35	358	57.9
1	91986325	91986475	150	91986412	30	155	0
1	91989700	91989800	100	91989737	23	90	7.2
1	92007400	92007600	200	92007487	28	204	6
1	92012450	92012475	25	92012462	22	22	1.2
1	92020900	92021450	550	92021062	58	846	97.8
1	92038550	92038650	100	92038637	22	84	14.5
1	92049850	92050250	400	92050137	35	464	36.2
1	92056750	92056900	150	92056812	24	137	7.2
1	92061025	92061175	150	92061087	28	145	16.9
1	92069475	92069675	200	92069587	34	238	44.7
1	92098750	92099425	675	92098887	47	955	156.9
1	92100500	92100800	300	92100662	46	422	57.9
1	92117100	92117325	225	92117187	34	259	32.6
1	92165175	92165225	50	92165212	23	45	4.8
1	92172375	92172775	400	92172512	38	484	90.5
1	92176775	92176900	125	92176837	23	109	16.9
1	92179625	92179800	175	92179712	28	178	27.8
1	92183050	92183300	250	92183112	27	238	19.3
1	92186250	92186350	100	92186262	23	88	8.4
1	92276725	92276775	50	92276737	22	43	7.2
1	92294925	92294975	50	92294937	21	42	6
1	92298125	92298300	175	92298212	27	170	12.1
1	92299150	92299425	275	92299262	39	337	36.2
1	92317400	92317600	200	92317437	29	214	21.7
1	92356050	92356100	50	92356087	22	43	2.4
1	92356375	92356675	300	92356512	55	493	90.5
1	92367000	92367475	475	92367087	31	463	45.9
1	92367725	92367750	25	92367737	21	21	3.6
1	92368600	92368700	100	92368637	24	92	18.1
1	92377775	92377950	175	92377887	30	190	18.1
1	92403275	92403550	275	92403412	29	293	51.9
1	92483275	92483625	350	92483437	68	660	37.4
1	92489200	92489400	200	92489287	32	227	26.6
1	92499775	92500275	500	92500162	40	592	117.1
1	92672550	92672675	125	92672637	26	117	19.3
1	92683250	92683275	25	92683262	22	22	0
1	92686525	92686925	400	92686812	26	357	38.6
1	92697725	92697950	225	92697837	36	269	53.1
1	92706775	92707275	500	92707087	42	672	105
1	92707950	92708175	225	92708087	30	228	22.9
1	92710000	92710125	125	92710062	26	122	9.7
1	92712450	92712750	300	92712587	44	418	25.3
1	92729925	92730225	300	92730112	32	304	18.1
1	92734875	92735125	250	92735037	45	371	50.7
1	92770225	92770375	150	92770287	30	154	12.1
1	92772100	92772300	200	92772212	28	194	20.5
1	92793350	92793550	200	92793437	36	249	26.6
1	92803625	92803675	50	92803637	21	42	7.2
1	92811325	92811925	600	92811562	83	1291	113.4
1	92824675	92825050	375	92824862	43	515	65.2
1	92828075	92828250	175	92828137	30	181	24.1
1	92833075	92833575	500	92833237	35	462	64
1	92839525	92839625	100	92839537	23	90	13.3
1	92848450	92848500	50	92848487	22	43	4.8
1	92850350	92850500	150	92850412	26	146	20.5
1	92855325	92855700	375	92855437	32	364	24.1
1	92857725	92857925	200	92857862	27	190	30.2
1	92860725	92860750	25	92860737	21	21	3.6
1	92864275	92864425	150	92864337	25	138	13.3
1	92865575	92866675	1100	92866387	44	1500	212.4
1	92894850	92896175	1325	92895737	54	1871	228.1
1	92913775	92914075	300	92913912	31	305	14.5
1	92940875	92941000	125	92940937	24	112	18.1
1	92949075	92950850	1775	92949262	87	3065	407.9
1	92995475	92995600	125	92995537	29	130	22.9
1	93041375	93042075	700	93041612	47	990	183.4
1	93079250	93079275	25	93079262	21	21	2.4
1	93079975	93080100	125	93080062	29	128	9.7
1	93095475	93095575	100	93095537	26	98	13.3
1	93102325	93102725	400	93102487	46	548	62.8
1	93107925	93108850	925	93108737	35	965	144.8
1	93111475	93111575	100	93111537	24	86	9.7
1	93124700	93124950	250	93124812	40	334	42.2
1	93126875	93126975	100	93126937	25	95	12.1
1	93194500	93195250	750	93195087	53	1022	120.7
1	93216550	93216925	375	93216662	31	396	49.5
1	93222825	93223225	400	93222987	26	369	65.2
1	93234975	93235450	475	93235037	27	399	32.6
1	93239150	93239350	200	93239237	30	218	38.6
1	93240750	93242450	1700	93242087	56	2509	321
1	93250150	93251075	925	93250387	68	1468	195.5
1	93263175	93263650	475	93263312	35	522	103.8
1	93294800	93295100	300	93295012	33	331	60.3
1	93295475	93295675	200	93295562	47	321	47.1
1	93308875	93309725	850	93308987	43	1093	152.1
1	93316775	93317000	225	93316887	39	273	45.9
1	93318000	93318025	25	93318012	21	21	3.6
1	93320100	93320925	825	93320262	55	1300	132.8
1	93322550	93322625	75	93322587	26	70	9.7
1	93329900	93330075	175	93329962	28	171	20.5
1	93332200	93332425	225	93332337	27	212	26.6
1	93342575	93342775	200	93342687	29	207	35
1	93346200	93346350	150	93346237	25	133	25.3
1	93347175	93347400	225	93347312	31	248	14.5
1	93348425	93348775	350	93348712	29	313	8.4
1	93355225	93355700	475	93355437	51	718	57.9
1	93361900	93362025	125	93361937	25	115	15.7
1	93390525	93390825	300	93390662	52	486	62.8
1	93391325	93391950	625	93391487	49	955	183.4
1	93430625	93430800	175	93430712	30	173	8.4
1	93481975	93482150	175	93482012	28	182	26.6
1	93503450	93503750	300	93503562	34	338	45.9
1	93505075	93505500	425	93505187	29	382	64
1	93511550	93511625	75	93511587	22	64	0
1	93512525	93512725	200	93512562	29	200	36.2
1	93520825	93521725	900	93521662	33	768	64
1	93526775	93526850	75	93526812	22	64	12.1
1	93527425	93527625	200	93527487	33	222	16.9
1	93529675	93529975	300	93529812	30	300	42.2
1	93548725	93549000	275	93548887	38	337	14.5
1	93553900	93553925	25	93553912	22	22	3.6
1	93555450	93555650	200	93555537	32	225	27.8
1	93565200	93565350	150	93565287	26	141	26.6
1	93575850	93576100	250	93575962	51	406	43.4
1	93605100	93605275	175	93605187	28	173	30.2
1	93609900	93609950	50	93609912	23	45	7.2
1	93628250	93628425	175	93628362	27	169	29
1	93637425	93637600	175	93637562	25	157	25.3
1	93653475	93654200	725	93654062	50	848	159.3
1	93655550	93655825	275	93655687	46	401	77.2
1	93658925	93659550	625	93659112	53	880	67.6
1	93666825	93666850	25	93666837	22	22	0
1	93667575	93667625	50	93667587	25	46	7.2
1	93669050	93669100	50	93669062	21	42	0
1	93696500	93697825	1325	93697662	77	2482	171.4
1	93698200	93699675	1475	93698612	90	3093	345.2
1	93717225	93717375	150	93717337	25	141	8.4
1	93723525	93723550	25	93723537	21	21	2.4
1	93771175	93771475	300	93771312	36	342	67.6
1	93772000	93772025	25	93772012	21	21	3.6
1	93789650	93790225	575	93789862	49	777	131.6
1	93796175	93796275	100	93796237	25	92	8.4
1	93825500	93825550	50	93825512	22	43	3.6
1	94077225	94077625	400	94077337	40	410	16.9
1	94096000	94096050	50	94096012	22	43	8.4
1	94100150	94100250	100	94100212	23	87	8.4
1	94108475	94108950	475	94108662	64	830	77.2
1	94111725	94111850	125	94111737	22	104	7.2
1	94120850	94121000	150	94120887	24	140	20.5
1	94122050	94122250	200	94122162	30	211	36.2
1	94126100	94126175	75	94126137	24	69	10.9
1	94126425	94126725	300	94126587	28	283	15.7
1	94127175	94127275	100	94127262	22	84	14.5
1	94147675	94147925	250	94147812	37	293	53.1
1	94155375	94155450	75	94155412	25	70	12.1
1	94157575	94157775	200	94157662	32	221	31.4
1	94166025	94166300	275	94166187	32	304	44.7
1	94168650	94168825	175	94168737	29	174	26.6
1	94196075	94196250	175	94196187	27	171	16.9
1	94213100	94213300	200	94213262	28	192	37.4
1	94213575	94213750	175	94213662	28	177	20.5
1	94219625	94219675	50	94219662	24	46	4.8
1	94220775	94220825	50	94220812	22	43	4.8
1	94226200	94226400	200	94226287	33	227	36.2
1	94226775	94227025	250	94226887	30	246	31.4
1	94228950	94229400	450	94229037	25	367	43.4
1	94237825	94237900	75	94237837	22	66	7.2
1	94240550	94240775	225	94240687	31	243	47.1
1	94241075	94241200	125	94241137	27	122	16.9
1	94255225	94255600	375	94255312	26	359	44.7
1	94256275	94256325	50	94256287	22	43	7.2
1	94268000	94268200	200	94268062	30	215	25.3
1	94269350	94269400	50	94269362	21	42	4.8
1	94272800	94273050	250	94272887	35	288	37.4
1	94285650	94286000	350	94285837	45	473	78.4
1	94290925	94290975	50	94290937	21	42	8.4
1	94291450	94291725	275	94291612	41	364	61.6
1	94294025	94294475	450	94294137	43	565	62.8
1	94295250	94295475	225	94295387	30	231	24.1
1	94297325	94297350	25	94297337	21	21	1.2
1	94298975	94299075	100	94298987	27	102	18.1
1	94300925	94301475	550	94301287	33	591	59.1
1	94301775	94301900	125	94301837	25	120	20.5
1	94320100	94320500	400	94320412	31	435	83.3
1	94322075	94322225	150	94322137	25	140	19.3
1	94328925	94329200	275	94329087	49	413	73.6
1	94369975	94371050	1075	94370587	67	1731	140
1	94411875	94412125	250	94412062	34	303	54.3
1	94413725	94413825	100	94413762	26	99	16.9
1	94516350	94516525	175	94516387	27	172	21.7
1	94538075	94538900	825	94538687	69	1491	245
1	94548625	94548750	125	94548687	27	117	10.9
1	94552325	94552450	125	94552337	22	104	4.8
1	94553900	94554150	250	94554087	30	249	44.7
1	94579750	94580175	425	94579912	43	489	97.8
1	94593150	94593275	125	94593162	25	113	16.9
1	94593625	94593975	350	94593862	33	393	64
1	94594200	94594825	625	94594537	44	731	95.3
1	94595100	94595275	175	94595187	31	190	32.6
1	94595525	94596475	950	94595712	74	1389	165.3
1	94598100	94598550	450	94598162	37	540	32.6
1	94617375	94617450	75	94617412	25	69	13.3
1	94632850	94633400	550	94633287	30	489	53.1
1	94638675	94638825	150	94638812	24	135	0
1	94648400	94648600	200	94648487	31	210	33.8
1	94650075	94650225	150	94650162	25	141	12.1
1	94651500	94651525	25	94651512	21	21	3.6
1	94669250	94669450	200	94669387	25	187	33.8
1	94670400	94670475	75	94670412	21	61	10.9
1	94671325	94671550	225	94671437	44	310	25.3
1	94683075	94683150	75	94683137	22	64	8.4
1	94687500	94687700	200	94687612	28	208	32.6
1	94687925	94688300	375	94688112	39	468	83.3
1	94711075	94711125	50	94711112	23	44	2.4
1	94712225	94712400	175	94712287	26	167	25.3
1	94713325	94713400	75	94713362	23	68	7.2
1	94723625	94724200	575	94724062	39	700	27.8
1	94728575	94729150	575	94728887	49	823	135.2
1	94751450	94752150	700	94751562	36	676	72.4
1	94754050	94754550	500	94754387	30	518	48.3
1	94755050	94755075	25	94755062	21	21	2.4
1	94773150	94773825	675	94773287	33	596	33.8
1	94774225	94774325	100	94774262	25	95	14.5
1	94774750	94775025	275	94774887	38	360	48.3
1	94775700	94776175	475	94776012	41	622	53.1
1	94779675	94779775	100	94779712	23	89	15.7
1	94781125	94781525	400	94781437	28	372	42.2
1	94782550	94782650	100	94782612	26	94	7.2
1	94796050	94796300	250	94796162	31	263	3.6
1	94796675	94796875	200	94796712	26	194	31.4
1	94799650	94799875	225	94799762	38	298	45.9
1	94807000	94807300	300	94807162	67	562	90.5
1	94815475	94816825	1350	94816112	77	2447	470.7
1	94830575	94831625	1050	94831012	106	2193	362.1
1	94874650	94874725	75	94874662	24	69	4.8
1	94879100	94879950	850	94879762	52	1318	230.5
1	94890925	94891175	250	94890987	36	287	55.5
1	94902550	94902825	275	94902637	31	305	41
1	94904425	94904575	150	94904487	27	149	20.5
1	94915525	94915650	125	94915562	27	119	14.5
1	94916375	94916550	175	94916462	29	178	33.8
1	94918900	94920100	1200	94919262	31	1096	135.2
1	94931575	94931600	25	94931587	21	21	2.4
1	94943275	94943300	25	94943287	21	21	2.4
1	94960150	94960225	75	94960212	22	64	10.9
1	94961025	94961475	450	94961162	30	441	49.5
1	94995625	94995825	200	94995712	29	206	36.2
1	94996650	94999350	2700	94997012	66	4533	544.3
1	95011750	95011925	175	95011837	28	173	19.3
1	95024875	95025625	750	95025087	54	939	165.3
1	95031450	95032425	975	95032037	48	1363	121.9
1	95032875	95032950	75	95032887	22	65	8.4
1	95036450	95036625	175	95036562	23	140	21.7
1	95038425	95038450	25	95038437	21	21	1.2
1	95040650	95040900	250	95040737	31	267	38.6
1	95049100	95050225	1125	95049737	64	1719	143.6
1	95050725	95051800	1075	95051187	48	1257	155.7
1	95056175	95058850	2675	95056337	75	4340	649.3
1	95059200	95059450	250	95059337	34	278	42.2
1	95063175	95063475	300	95063362	35	346	47.1
1	95064925	95065625	700	95065512	35	858	155.7
1	95066500	95067225	725	95066837	37	868	134
1	95069975	95070000	25	95069987	21	21	3.6
1	95071450	95072275	825	95072087	35	844	159.3
1	95072525	95072725	200	95072637	31	211	31.4
1	95072975	95073850	875	95073512	53	1140	179.8
1	95075025	95075525	500	95075462	28	480	79.7
1	95076525	95076950	425	95076762	33	467	88.1
1	95080050	95080300	250	95080212	34	274	43.4
1	95084625	95085000	375	95084862	38	423	65.2
1	95086600	95087650	1050	95087112	58	1775	182.2
1	95089475	95091200	1725	95090312	53	2007	360.9
1	95098400	95098575	175	95098437	26	167	21.7
1	95106675	95107125	450	95106837	41	571	70
1	95109250	95109525	275	95109362	42	358	26.6
1	95110125	95110225	100	95110162	26	100	7.2
1	95111975	95112150	175	95112037	30	187	9.7
1	95112500	95113100	600	95112662	44	788	143.6
1	95113325	95114675	1350	95113712	48	1821	288.4
1	95117550	95118025	475	95117937	28	458	49.5
1	95118300	95118425	125	95118362	26	119	6
1	95122400	95122575	175	95122462	29	179	26.6
1	95123175	95123600	425	95123337	46	611	88.1
1	95123900	95124900	1000	95124212	62	1465	220.9
1	95127850	95127875	25	95127862	21	21	3.6
1	95132000	95133450	1450	95133162	38	1528	275.2
1	95202150	95202725	575	95202337	67	967	143.6
1	95239100	95240625	1525	95239662	80	2149	251
1	95281225	95281950	725	95281737	58	1075	189.5
1	95288075	95288100	25	95288087	21	21	3.6
1	95288775	95288825	50	95288787	22	44	7.2
1	95290825	95291375	550	95290987	43	766	83.3
1	95291725	95292400	675	95291962	41	694	73.6
1	95297850	95298550	700	95297962	46	1031	191.9
1	95408050	95408475	425	95408287	44	560	89.3
1	95408825	95409250	425	95408987	57	682	59.1
1	95496525	95496675	150	95496587	27	144	21.7
1	95531525	95532225	700	95531912	41	839	121.9
1	95532500	95532875	375	95532687	70	757	106.2
1	95545425	95545775	350	95545612	49	522	64
1	95564050	95564175	125	95564137	23	103	20.5
1	95565300	95565800	500	95565587	78	1068	161.7
1	95582050	95583525	1475	95582962	62	2364	230.5
1	95631550	95631625	75	95631562	26	75	0
1	95650450	95650850	400	95650712	40	495	64
1	95721575	95722175	600	95721937	102	1443	225.7
1	95918925	95919675	750	95919437	69	1482	216
1	95931600	95932175	575	95931887	73	1190	54.3
1	95935625	95936025	400	95935962	34	425	66.4
1	95937700	95938000	300	95937862	39	378	54.3
1	95938975	95939750	775	95939437	27	696	105
1	97152825	97152975	150	97152912	27	148	12.1
1	97164900	97164925	25	97164912	21	21	2.4
1	97210375	97210975	600	97210812	49	742	54.3
1	97561250	97561275	25	97561262	21	21	2.4
1	97563950	97564500	550	97564337	60	899	67.6
1	98622150	98622275	125	98622237	22	103	15.7
1	98630050	98630150	100	98630087	27	100	8.4
1	98768175	98769100	925	98768587	55	1436	135.2
1	99557200	99557550	350	99557387	39	402	0
1	99558200	99558425	225	99558312	33	249	45.9
1	99558700	99558875	175	99558762	28	171	20.5
1	99665975	99666600	625	99666437	64	870	167.8
1	99666925	99667250	325	99667087	50	480	80.9
1	99873775	99873950	175	99873862	27	164	21.7
1	99991500	99991925	425	99991687	60	745	70
1	100062000	100062400	400	100062262	35	445	55.5
1	100769100	100769150	50	100769112	24	45	1.2
1	102552775	102552825	50	102552787	21	42	2.4
1	103282575	103282775	200	103282712	27	190	25.3
1	103568275	103568300	25	103568287	21	21	2.4
1	104017425	104017550	125	104017487	26	123	4.8
1	104079275	104079325	50	104079312	23	44	3.6
1	104641475	104641550	75	104641487	24	70	6
1	104963850	104964050	200	104963937	33	228	6
1	106664975	106666150	1175	106665912	76	2430	179.8
1	106880775	106880875	100	106880812	24	92	2.4
1	106881250	106881475	225	106881362	43	310	43.4
[truncated: 76,362 more rows]

## Sheet: AP3-enriched genomic regions
Table S1: Mutant H2AZ (AP3)-enriched genomic regions in mESCs (Genome build: mm9)
ChIP-Seq analyses
CHROM	START	END	LENGTH	PEAK POS	PEAK HEIGHT	TOTAL TARGET COUNTS	TOTAL BACKGROUND COUNTS
1	4678475	4678525	50	4678487	23	46	6.6
1	5010575	5010700	125	5010587	22	101	11.8
1	5013125	5013200	75	5013137	22	65	6.6
1	5905800	5905925	125	5905837	24	115	19.7
1	7299475	7299700	225	7299537	39	304	35.4
1	9639400	9639575	175	9639487	27	164	18.4
1	9738725	9738925	200	9738812	42	287	28.8
1	9838450	9838800	350	9838612	33	388	53.8
1	9934650	9934800	150	9934687	27	148	27.5
1	9999125	9999150	25	9999137	23	23	3.9
1	10027650	10027700	50	10027687	23	45	5.2
1	11404450	11404600	150	11404562	32	156	28.8
1	11404900	11405000	100	11404962	24	92	15.7
1	11448575	11448700	125	11448587	22	106	18.4
1	11555100	11555300	200	11555212	34	239	23.6
1	12708625	12708725	100	12708687	26	97	14.4
1	12722650	12722700	50	12722662	22	44	5.2
1	12854975	12855725	750	12855537	50	1026	181
1	12960775	12960850	75	12960837	23	67	13.1
1	13057775	13057800	25	13057787	22	22	1.3
1	13072900	13072975	75	13072937	24	70	11.8
1	13123625	13123725	100	13123687	24	89	11.8
1	13364725	13364750	25	13364737	22	22	2.6
1	13493275	13493300	25	13493287	23	23	3.9
1	13522975	13523075	100	13523062	24	91	17
1	14497075	14497275	200	14497187	35	240	31.5
1	14744225	14744250	25	14744237	22	22	1.3
1	14745350	14745450	100	14745362	26	91	10.5
1	15641100	15641275	175	15641187	29	185	17
1	16082850	16083200	350	16082912	28	323	62.9
1	16094825	16095250	425	16094912	29	394	56.4
1	16160350	16160475	125	16160387	24	115	22.3
1	17717750	17717825	75	17717762	23	68	5.2
1	20880125	20880225	100	20880187	27	102	15.7
1	20930675	20930700	25	20930687	22	22	2.6
1	20941925	20942100	175	20942037	28	182	23.6
1	21069825	21069925	100	21069887	26	97	13.1
1	21448900	21448925	25	21448912	22	22	3.9
1	23262675	23262825	150	23262787	26	142	24.9
1	23928525	23928675	150	23928587	25	137	17
1	23979125	23979175	50	23979137	23	46	7.9
1	24107900	24107925	25	24107912	22	22	3.9
1	24684550	24684650	100	24684637	24	92	13.1
1	25185675	25185725	50	25185687	23	46	9.2
1	33726300	33726525	225	33726437	29	228	30.2
1	33814750	33815000	250	33814887	34	292	44.6
1	33871450	33871650	200	33871512	29	215	27.5
1	34047025	34047125	100	34047087	25	96	18.4
1	34491800	34492075	275	34491937	43	391	66.9
1	34496350	34496550	200	34496437	38	255	48.5
1	34562700	34562775	75	34562762	24	70	10.5
1	34616750	34616950	200	34616887	26	191	36.7
1	34635550	34635575	25	34635562	22	22	3.9
1	34692300	34692700	400	34692462	26	388	62.9
1	34735625	34735700	75	34735687	23	66	13.1
1	34807775	34808000	225	34807862	27	225	26.2
1	34856325	34856350	25	34856337	22	22	1.3
1	34858100	34858150	50	34858137	23	45	7.9
1	34915825	34915850	25	34915837	22	22	3.9
1	36019050	36019125	75	36019087	24	69	0
1	36124650	36124975	325	36124737	27	317	62.9
1	36300925	36301050	125	36300937	24	114	17
1	36327325	36327425	100	36327362	27	100	18.4
1	36371625	36371825	200	36371712	28	196	23.6
1	36426125	36426300	175	36426262	25	162	18.4
1	36604275	36604800	525	36604462	58	873	142.9
1	36613325	36613425	100	36613387	25	92	9.2
1	36646350	36646375	25	36646362	22	22	2.6
1	36826050	36826250	200	36826137	29	211	35.4
1	37066825	37067175	350	37067012	70	678	129.8
1	37089850	37089900	50	37089887	24	46	7.9
1	37162925	37163125	200	37162962	27	191	38
1	37243150	37243300	150	37243212	32	170	23.6
1	37458725	37459525	800	37459412	48	1054	154.7
1	37681075	37681250	175	37681162	29	185	21
1	37759050	37759350	300	37759212	32	317	59
1	37776925	37777075	150	37776987	28	150	27.5
1	37928575	37928825	250	37928737	35	293	53.8
1	37946975	37947175	200	37947137	28	206	32.8
1	38053850	38054025	175	38053937	28	171	32.8
1	38267125	38267300	175	38267212	27	173	9.2
1	38684725	38684825	100	38684762	24	91	11.8
1	38954125	38954675	550	38954437	37	649	56.4
1	38954975	38955075	100	38954987	26	92	3.9
1	39338525	39338625	100	39338562	27	99	19.7
1	39348800	39348975	175	39348887	30	179	22.3
1	39402600	39402700	100	39402612	23	88	13.1
1	39418625	39419100	475	39418787	31	499	57.7
1	39535775	39535825	50	39535787	22	44	6.6
1	39572675	39572775	100	39572712	25	91	13.1
1	39665300	39665325	25	39665312	22	22	2.6
1	39896250	39896400	150	39896287	29	148	17
1	39941725	39941850	125	39941837	25	113	22.3
1	40115050	40115125	75	40115087	27	77	1.3
1	40382625	40383250	625	40383062	33	626	106.2
1	42752600	42752775	175	42752737	27	167	28.8
1	42907600	42907950	350	42907762	59	631	114.1
1	43089575	43089675	100	43089612	25	95	11.8
1	43108625	43108650	25	43108637	22	22	1.3
1	43148925	43148950	25	43148937	23	23	3.9
1	43188525	43188650	125	43188562	26	114	17
1	43220350	43220550	200	43220487	29	203	28.8
1	43225400	43225650	250	43225537	27	233	43.3
1	44204150	44204600	450	44204337	54	713	120.6
1	45825550	45825750	200	45825587	27	195	32.8
1	45982025	45982175	150	45982087	28	154	23.6
1	45983125	45983150	25	45983137	22	22	3.9
1	46123775	46123875	100	46123787	26	97	13.1
1	50983850	50984025	175	50983962	25	159	14.4
1	50984750	50984925	175	50984862	29	173	31.5
1	51682325	51682875	550	51682462	33	525	94.4
1	51972325	51972350	25	51972337	22	22	3.9
1	52007600	52007725	125	52007612	26	126	23.6
1	52170100	52170575	475	52170437	48	619	103.6
1	52175275	52175475	200	52175412	33	236	27.5
1	52177425	52177450	25	52177437	22	22	3.9
1	52290400	52290600	200	52290412	27	206	39.3
1	52687575	52687700	125	52687587	24	118	14.4
1	52874275	52874525	250	52874437	27	249	35.4
1	53011750	53012025	275	53011837	27	279	51.1
1	53409275	53409400	125	53409362	26	121	14.4
1	53982525	53982700	175	53982537	24	156	17
1	54307325	54307425	100	54307362	26	97	15.7
1	54307800	54308000	200	54307862	32	220	34.1
1	54614275	54614500	225	54614387	37	282	51.1
1	54614825	54615000	175	54614937	30	181	21
1	54983375	54983525	150	54983462	29	156	3.9
1	55085825	55086000	175	55085887	27	177	19.7
1	55294125	55294250	125	55294137	24	117	15.7
1	55419225	55419450	225	55419287	28	232	36.7
1	55554650	55554675	25	55554662	22	22	1.3
1	57034200	57034550	350	57034362	28	353	66.9
1	57463150	57463175	25	57463162	22	22	1.3
1	58310450	58310725	275	58310537	36	332	45.9
1	58356500	58356550	50	58356537	23	45	7.9
1	58502000	58502325	325	58502162	36	384	65.6
1	58733800	58733900	100	58733812	24	94	11.8
1	58768350	58768450	100	58768362	24	91	6.6
1	58770225	58770325	100	58770312	23	89	10.5
1	59030525	59030825	300	59030662	42	388	59
1	59186750	59186950	200	59186837	30	211	36.7
1	59196850	59196900	50	59196862	22	44	7.9
1	59294200	59294800	600	59294312	39	709	140.3
1	59451500	59451850	350	59451662	35	410	69.5
1	59507725	59508050	325	59507912	55	524	94.4
1	59515825	59515925	100	59515862	26	95	13.1
1	59573175	59573350	175	59573262	25	163	21
1	59630900	59630925	25	59630912	22	22	3.9
1	59648550	59648600	50	59648587	23	45	6.6
1	59666825	59666925	100	59666862	23	89	17
1	59672725	59672825	100	59672737	23	87	14.4
1	59741325	59741500	175	59741362	30	189	30.2
1	59806050	59806200	150	59806112	25	136	17
1	59819950	59820075	125	59819987	28	133	10.5
1	60063900	60063925	25	60063912	22	22	1.3
1	60064250	60064550	300	60064362	30	295	59
1	60099275	60099650	375	60099462	37	452	87.9
1	60236425	60236600	175	60236512	29	178	30.2
1	60236900	60237025	125	60236937	25	119	18.4
1	60454400	60454450	50	60454437	23	45	3.9
1	60810950	60811075	125	60811037	26	122	22.3
1	62743000	62743025	25	62743012	22	22	3.9
1	62749300	62749575	275	62749437	39	332	36.7
1	62749975	62750000	25	62749987	24	24	2.6
1	62752475	62752775	300	62752587	37	373	48.5
1	62753000	62753525	525	62753362	33	509	91.8
1	62770950	62771150	200	62771037	32	227	17
1	62771450	62771525	75	62771462	23	66	9.2
1	62772950	62773000	50	62772962	22	44	6.6
1	62775625	62775825	200	62775737	29	193	21
1	62788950	62789225	275	62789087	26	261	47.2
1	62806775	62806950	175	62806837	28	180	24.9
1	62824000	62824125	125	62824037	23	111	13.1
1	62841000	62841100	100	62841087	25	92	13.1
1	62842275	62842575	300	62842412	47	419	39.3
1	62931950	62931975	25	62931962	22	22	1.3
1	63485750	63486050	300	63485862	28	275	38
1	63504925	63504975	50	63504962	25	48	7.9
1	64058425	64058625	200	64058562	30	220	26.2
1	64125450	64125650	200	64125537	27	196	30.2
1	64168975	64169150	175	64169087	31	192	15.7
1	64351025	64351050	25	64351037	23	23	2.6
1	64352000	64352150	150	64352062	25	145	27.5
1	64492000	64492200	200	64492112	34	233	30.2
1	64578500	64578800	300	64578662	42	413	57.7
1	64663300	64664200	900	64664062	40	1025	170.5
1	65159425	65159900	475	65159512	40	532	82.6
1	65169650	65169750	100	65169687	26	103	10.5
1	67085675	67085875	200	67085737	27	204	7.9
1	69733625	69733750	125	69733687	30	139	6.6
1	71033550	71033625	75	71033562	25	72	13.1
1	71553975	71554000	25	71553987	23	23	3.9
1	71859175	71859200	25	71859187	22	22	3.9
1	72330725	72330750	25	72330737	22	22	3.9
1	72354125	72354325	200	72354212	29	205	11.8
1	72811225	72811450	225	72811287	30	242	35.4
1	72872025	72872150	125	72872062	26	127	21
1	73098750	73099075	325	73098887	32	361	68.2
1	74038100	74038225	125	74038137	28	129	18.4
1	74106925	74107100	175	74106987	30	187	30.2
1	74137625	74137725	100	74137637	26	99	10.5
1	74139150	74139175	25	74139162	23	23	2.6
1	74203175	74203375	200	74203237	24	183	32.8
1	74384675	74384925	250	74384787	41	318	42
1	74405500	74405650	150	74405587	29	152	7.9
1	74409650	74409700	50	74409687	23	45	7.9
1	74416600	74417075	475	74416612	23	392	39.3
1	74422075	74422150	75	74422087	22	64	7.9
1	74422825	74423450	625	74423237	60	934	129.8
1	74423725	74423850	125	74423762	26	119	19.7
1	74426150	74426375	225	74426212	27	215	38
1	74435850	74436450	600	74436312	29	535	98.3
1	74447875	74448050	175	74447962	30	181	14.4
1	74634950	74635150	200	74635037	32	228	32.8
1	74680950	74681125	175	74680987	27	178	34.1
1	74782100	74782150	50	74782112	23	46	5.2
1	74800700	74801100	400	74800887	50	574	82.6
1	74818825	74818850	25	74818837	22	22	2.6
1	74830675	74831175	500	74831062	42	635	107.5
1	74849600	74850425	825	74850162	55	1090	171.8
1	74861775	74861975	200	74861812	25	184	19.7
1	74863175	74863250	75	74863237	24	69	10.5
1	74900925	74901050	125	74901012	24	115	19.7
1	74994350	74994675	325	74994537	38	375	27.5
1	74996575	74997075	500	74996687	31	542	72.1
1	75006450	75006475	25	75006462	22	22	2.6
1	75139450	75139625	175	75139512	33	208	35.4
1	75176625	75176950	325	75176762	58	563	95.7
1	75187875	75188050	175	75188012	24	155	28.8
1	75227900	75228025	125	75227937	25	120	22.3
1	75244550	75244825	275	75244662	39	347	56.4
1	75248000	75248300	300	75248162	46	424	78.7
1	75250475	75250825	350	75250587	32	400	49.8
1	75355475	75356175	700	75355562	32	664	128.5
1	75357700	75357925	225	75357812	42	308	49.8
1	75411925	75412050	125	75412012	28	126	24.9
1	75419725	75420025	300	75419812	28	299	27.5
1	75439300	75439500	200	75439387	30	209	36.7
1	75442975	75443075	100	75443012	25	94	10.5
1	75488750	75488775	25	75488762	23	23	2.6
1	75501725	75502325	600	75501862	33	577	94.4
1	75508225	75508575	350	75508387	29	334	34.1
1	75513500	75513775	275	75513687	29	287	53.8
1	75518150	75518225	75	75518187	24	68	7.9
1	75545825	75546075	250	75545937	48	372	34.1
1	75553225	75553500	275	75553362	34	295	48.5
1	75556400	75556775	375	75556537	40	496	77.4
1	75597925	75597975	50	75597937	22	44	6.6
1	75650400	75650600	200	75650512	35	232	35.4
1	77512100	77512575	475	77512212	32	494	42
1	78212525	78212625	100	78212537	23	88	10.5
1	78306650	78307025	375	78306737	28	319	47.2
1	78534225	78534350	125	78534287	24	116	21
1	78651075	78651125	50	78651087	22	44	2.6
1	79377100	79377175	75	79377112	25	71	13.1
1	79668275	79668950	675	79668687	32	707	123.3
1	79758025	79758200	175	79758112	33	195	34.1
1	80337775	80337875	100	80337837	24	92	17
1	80381025	80381075	50	80381037	22	44	5.2
1	82583950	82584100	150	82584062	25	135	13.1
1	82815775	82816000	225	82815887	30	228	38
1	82835750	82835775	25	82835762	22	22	3.9
1	82921425	82921450	25	82921437	22	22	3.9
1	83055600	83055625	25	83055612	22	22	1.3
1	84619625	84619750	125	84619712	24	114	14.4
1	84887125	84887225	100	84887187	24	93	14.4
1	87790725	87791050	325	87790887	45	429	80
1	87791500	87791600	100	87791512	23	90	6.6
1	87918725	87918925	200	87918812	36	236	26.2
1	87929025	87929075	50	87929037	22	44	5.2
1	87956300	87956650	350	87956487	33	402	55.1
1	88070175	88070275	100	88070237	25	94	9.2
1	88168400	88168675	275	88168662	25	240	19.7
1	88321850	88322250	400	88322037	37	487	95.7
1	88344800	88344975	175	88344962	24	156	14.4
1	88353375	88353575	200	88353462	30	199	36.7
1	88398425	88398525	100	88398462	24	94	18.4
1	88418625	88419550	925	88418762	44	1095	215
1	88478950	88478975	25	88478962	22	22	0
1	88483875	88483950	75	88483912	23	67	11.8
1	88549375	88549425	50	88549387	23	46	5.2
1	88566550	88567075	525	88566662	51	765	141.6
1	89051025	89051550	525	89051462	31	547	59
1	89082925	89083100	175	89082987	27	170	30.2
1	89083525	89083650	125	89083562	27	126	19.7
1	89155275	89155300	25	89155287	24	24	3.9
1	89189225	89189250	25	89189237	22	22	3.9
1	89210050	89210075	25	89210062	22	22	3.9
1	89223175	89223225	50	89223187	23	46	7.9
1	89405900	89406450	550	89406287	34	571	111.5
1	89471650	89471675	25	89471662	22	22	3.9
1	89503825	89504025	200	89503912	26	187	18.4
1	89564425	89564450	25	89564437	22	22	3.9
1	89652100	89652175	75	89652137	25	72	6.6
1	89904725	89904750	25	89904737	22	22	2.6
1	90387100	90387225	125	90387112	22	103	19.7
1	90647300	90647350	50	90647337	24	47	2.6
1	90657525	90657625	100	90657562	24	92	7.9
1	91828075	91828100	25	91828087	22	22	2.6
1	91836850	91837025	175	91836937	32	194	26.2
1	91864325	91864400	75	91864362	24	68	10.5
1	91864700	91864825	125	91864762	27	127	21
1	92020925	92021650	725	92021037	43	880	135.1
1	92803150	92803325	175	92803287	32	194	31.5
1	93076750	93076925	175	93076862	29	171	23.6
1	93194425	93194650	225	93194562	26	204	21
1	93194950	93195150	200	93195087	34	238	24.9
1	93241350	93241450	100	93241387	23	89	11.8
1	93250200	93250925	725	93250412	43	934	169.2
1	93263200	93263450	250	93263362	36	309	51.1
1	93390525	93390950	425	93390687	53	649	93.1
1	93529800	93529850	50	93529837	23	45	5.2
1	93697150	93697250	100	93697212	26	100	13.1
1	94257450	94257475	25	94257462	22	22	3.9
1	94370600	94370975	375	94370687	35	422	61.6
1	94594350	94594875	525	94594537	39	614	111.5
1	94754450	94754475	25	94754462	22	22	3.9
1	95032025	95032300	275	95032212	36	344	39.3
1	95049450	95050000	550	95049837	45	706	81.3
1	95057475	95057600	125	95057487	22	97	10.5
1	95072600	95072725	125	95072662	24	114	21
1	95101200	95101300	100	95101212	22	82	13.1
1	95106625	95106825	200	95106737	33	217	40.6
1	95120575	95120600	25	95120587	22	22	2.6
1	95291875	95292100	225	95291912	26	212	38
1	95297475	95297575	100	95297537	25	93	17
1	95408900	95409050	150	95409012	26	142	22.3
1	95545525	95545725	200	95545637	30	205	38
1	95564250	95564350	100	95564287	26	100	14.4
1	95582500	95582675	175	95582562	28	177	7.9
1	95931700	95932000	300	95931862	39	369	38
1	96754975	96755075	100	96754987	24	92	18.4
1	97152900	97152975	75	97152912	23	67	7.9
1	97210000	97210025	25	97210012	23	23	1.3
1	97210750	97210925	175	97210812	29	184	28.8
1	97564200	97564700	500	97564362	36	552	97
1	98630075	98630100	25	98630087	22	22	2.6
1	106665500	106665850	350	106665712	31	382	69.5
1	106881275	106881450	175	106881387	33	204	39.3
1	107252900	107252925	25	107252912	22	22	3.9
1	107677525	107678250	725	107678112	33	716	125.9
1	107886350	107886800	450	107886637	48	619	66.9
1	107955675	107955850	175	107955712	27	183	10.5
1	108047625	108047650	25	108047637	22	22	3.9
1	113760925	113760950	25	113760937	22	22	2.6
1	120218000	120218250	250	120218137	37	312	43.3
1	120961700	120962025	325	120961862	28	331	56.4
1	121002875	121003025	150	121002887	23	135	13.1
1	121043600	121043625	25	121043612	22	22	2.6
1	121043875	121044000	125	121043912	24	114	17
1	121086125	121086400	275	121086312	31	296	47.2
1	121287225	121287500	275	121287337	41	359	39.3
1	121297300	121297375	75	121297312	24	66	13.1
1	121305300	121305350	50	121305337	23	45	7.9
1	121340125	121340775	650	121340287	39	802	112.8
1	121354000	121354025	25	121354012	22	22	3.9
1	121545325	121545425	100	121545337	26	94	6.6
1	121951725	121951875	150	121951812	29	159	18.4
1	121952275	121952300	25	121952287	23	23	3.9
1	121979725	121979875	150	121979837	26	144	24.9
1	121982225	121982250	25	121982237	22	22	3.9
1	122237100	122237200	100	122237112	23	90	5.2
1	122238100	122238350	250	122238237	35	299	19.7
1	122501675	122501825	150	122501762	30	158	22.3
1	127332650	127332850	200	127332712	31	213	17
1	127393600	127393625	25	127393612	22	22	3.9
1	127416125	127416150	25	127416137	22	22	3.9
1	127457250	127457400	150	127457287	25	129	17
1	127809350	127809400	50	127809362	23	45	5.2
1	129101225	129101400	175	129101362	34	211	17
1	129114400	129114525	125	129114412	23	113	7.9
1	129317600	129317800	200	129317662	29	201	13.1
1	129573375	129573525	150	129573462	27	148	11.8
1	129574525	129574550	25	129574537	22	22	3.9
1	129574850	129575025	175	129574862	23	156	14.4
1	130185400	130185550	150	130185437	27	145	24.9
1	130186175	130186375	200	130186212	24	182	15.7
1	130210150	130210350	200	130210237	34	230	44.6
1	132319350	132319425	75	132319387	25	73	13.1
1	132446800	132446825	25	132446812	24	24	1.3
1	132613650	132613750	100	132613712	24	91	15.7
1	132774625	132774775	150	132774712	23	130	21
1	133013350	133013375	25	133013362	22	22	3.9
1	133096350	133096500	150	133096462	26	133	6.6
1	133423775	133423800	25	133423787	22	22	3.9
1	133510125	133510275	150	133510187	27	152	24.9
1	133576800	133576975	175	133576937	26	166	27.5
1	133611400	133611550	150	133611412	25	141	14.4
1	133723975	133724325	350	133724237	31	366	61.6
1	133874275	133874700	425	133874612	29	401	49.8
1	133965100	133965125	25	133965112	22	22	2.6
1	134050500	134050550	50	134050512	24	46	9.2
1	134097025	134097050	25	134097037	22	22	2.6
1	134153575	134153750	175	134153662	29	181	15.7
1	134194850	134195175	325	134194987	43	416	81.3
1	134244875	134244900	25	134244887	22	22	2.6
1	134254125	134254275	150	134254237	23	128	17
1	134288425	134288650	225	134288562	33	267	51.1
1	134314400	134314475	75	134314412	23	67	1.3
1	134439300	134439475	175	134439412	28	167	18.4
1	134467650	134467675	25	134467662	22	22	3.9
1	134603225	134603250	25	134603237	22	22	3.9
1	134603550	134603700	150	134603612	25	142	22.3
1	134638150	134638200	50	134638187	23	45	2.6
1	134777100	134777125	25	134777112	22	22	1.3
1	135075350	135075500	150	135075412	28	151	26.2
1	135078200	135078300	100	135078262	23	88	14.4
1	135111825	135111925	100	135111862	24	94	6.6
1	135161925	135162775	850	135162612	51	1015	175.7
1	135170525	135170925	400	135170862	29	389	59
1	135225775	135226375	600	135225862	36	656	66.9
1	135280175	135280350	175	135280262	26	163	19.7
1	135308075	135308275	200	135308162	27	199	15.7
1	135628775	135628925	150	135628837	29	157	18.4
1	135668225	135668400	175	135668337	27	169	19.7
1	135673900	135674350	450	135674012	28	405	76.1
1	135697700	135698000	300	135697987	25	265	14.4
1	135729900	135730000	100	135729987	25	94	5.2
1	135788275	135788375	100	135788287	23	91	9.2
1	135838050	135838100	50	135838062	23	45	2.6
1	135940300	135940350	50	135940312	23	45	6.6
1	135943125	135943300	175	135943187	27	173	22.3
1	135983450	135983650	200	135983487	27	196	5.2
1	136278325	136279000	675	136278437	35	670	133.7
1	136351600	136351750	150	136351687	26	147	13.1
1	136438650	136438700	50	136438662	23	45	2.6
1	136446425	136446700	275	136446512	32	299	57.7
1	136553925	136554100	175	136554037	28	188	17
1	136621700	136621825	125	136621737	26	122	21
1	136852300	136852400	100	136852337	24	92	11.8
1	137023775	137023900	125	137023812	24	114	14.4
1	137028975	137029825	850	137029687	45	937	133.7
1	137030450	137030475	25	137030462	23	23	2.6
1	137036850	137037250	400	137037062	40	493	73.4
1	137090250	137090625	375	137090487	41	463	66.9
1	137179800	137179850	50	137179837	24	47	5.2
1	137180200	137180400	200	137180337	29	217	22.3
1	137221275	137221700	425	137221562	36	485	87.9
1	137240525	137240575	50	137240562	26	48	7.9
1	137264300	137264425	125	137264312	24	116	17
1	137270950	137271200	250	137271037	34	284	45.9
1	137275150	137275175	25	137275162	22	22	1.3
1	137481600	137481800	200	137481687	26	193	27.5
1	137585275	137585600	325	137585437	35	339	51.1
1	137588025	137588250	225	137588112	27	225	31.5
1	137594900	137594975	75	137594962	23	66	6.6
1	137616550	137617000	450	137616737	49	679	102.3
1	138027575	138027650	75	138027612	25	72	13.1
1	138036750	138036950	200	138036812	30	213	19.7
1	138157175	138157725	550	138157512	48	829	94.4
1	138359150	138359400	250	138359262	41	330	57.7
1	138456275	138456300	25	138456287	22	22	3.9
1	138459750	138459925	175	138459812	27	166	22.3
1	138476975	138477050	75	138477012	24	69	11.8
1	138520825	138520900	75	138520837	24	70	10.5
1	139795125	139795175	50	139795137	23	45	5.2
1	140859350	140860000	650	140859762	54	1063	158.7
1	148344575	148344625	50	148344612	24	46	5.2
1	148345025	148345150	125	148345087	26	120	17
1	152966775	152966900	125	152966887	25	107	17
1	153092250	153092275	25	153092262	22	22	3.9
1	153191125	153191350	225	153191237	38	290	42
1	153359350	153359475	125	153359412	28	126	11.8
1	153417925	153418300	375	153418212	32	418	73.4
1	153418525	153418825	300	153418687	48	451	85.2
1	153937600	153937875	275	153937712	44	364	53.8
1	154012700	154012750	50	154012737	23	45	3.9
1	154138475	154138650	175	154138537	29	180	10.5
1	154309625	154309750	125	154309737	27	122	22.3
1	154372525	154372725	200	154372537	27	200	34.1
1	154421700	154421725	25	154421712	22	22	2.6
1	154497325	154497575	250	154497437	29	251	22.3
1	154762100	154762350	250	154762262	28	252	40.6
1	154839675	154839725	50	154839687	22	44	5.2
1	154861700	154861750	50	154861712	22	44	7.9
1	154901800	154901950	150	154901837	24	132	14.4
1	154908650	154908800	150	154908712	26	144	22.3
1	154909950	154910300	350	154910187	27	332	19.7
1	154933350	154933475	125	154933387	27	126	23.6
1	154937100	154937225	125	154937137	28	128	21
1	154956125	154956200	75	154956162	23	67	7.9
1	155022800	155022825	25	155022812	22	22	2.6
1	155180450	155180725	275	155180537	36	337	64.3
1	155508850	155508875	25	155508862	23	23	3.9
1	155587475	155587675	200	155587612	31	210	35.4
1	155593450	155593900	450	155593487	23	358	43.3
1	155766900	155766950	50	155766912	23	46	7.9
1	155801025	155801275	250	155801137	27	242	40.6
1	155950125	155950225	100	155950187	23	90	13.1
1	156646100	156646150	50	156646112	24	47	9.2
1	156646425	156646675	250	156646587	34	273	52.5
1	156930150	156930175	25	156930162	22	22	2.6
1	157070325	157070575	250	157070437	31	273	15.7
1	157091975	157092200	225	157092012	27	216	26.2
1	157092825	157093025	200	157092912	27	195	22.3
1	157404650	157405100	450	157404937	42	532	99.7
1	157561150	157561175	25	157561162	22	22	3.9
1	157584250	157584375	125	157584337	25	117	17
1	157659450	157659900	450	157659662	47	656	129.8
1	157660325	157660675	350	157660537	45	480	70.8
1	157820675	157820975	300	157820712	28	267	52.5
1	157887700	157887850	150	157887737	32	160	31.5
1	157921875	157922125	250	157921937	25	238	40.6
1	157927175	157927350	175	157927212	23	151	30.2
1	158147925	158148125	200	158147987	27	187	36.7
1	158351325	158351875	550	158351437	37	606	91.8
1	158449350	158449375	25	158449362	22	22	1.3
1	158462400	158462500	100	158462462	28	100	7.9
1	158602950	158603125	175	158603012	29	184	27.5
1	158604100	158604125	25	158604112	22	22	0
1	158604525	158605200	675	158604762	38	688	93.1
1	158649750	158649850	100	158649787	23	89	7.9
1	158661150	158661200	50	158661162	22	44	7.9
1	158678450	158678875	425	158678662	43	579	94.4
1	158870175	158870325	150	158870237	27	142	15.7
1	158969250	158969375	125	158969262	24	116	22.3
1	159009050	159009100	50	159009087	24	47	6.6
1	159011675	159011925	250	159011862	28	251	44.6
1	159373775	159373800	25	159373787	22	22	3.9
1	159374425	159374450	25	159374437	22	22	3.9
1	159388300	159388650	350	159388462	35	408	53.8
1	160866325	160866350	25	160866337	23	23	2.6
1	161162075	161162100	25	161162087	23	23	3.9
1	162143300	162143400	100	162143337	25	92	18.4
1	162235275	162235400	125	162235362	26	120	22.3
1	162351100	162351200	100	162351137	29	108	17
1	162722125	162722275	150	162722162	26	146	21
1	163081350	163081425	75	163081362	24	69	13.1
1	163081700	163081825	125	163081787	26	119	10.5
1	163126000	163126025	25	163126012	23	23	3.9
1	163244100	163244350	250	163244187	25	224	42
1	163892750	163892800	50	163892787	23	45	3.9
1	164478875	164479100	225	164478987	32	246	28.8
1	165334100	165334275	175	165334237	28	167	24.9
1	165859700	165859725	25	165859712	22	22	2.6
1	165950450	165950550	100	165950512	26	102	9.2
1	165984500	165984550	50	165984537	24	47	9.2
1	166826375	166826475	100	166826387	26	98	6.6
1	166955775	166955800	25	166955787	23	23	3.9
1	167045125	167045175	50	167045137	22	44	5.2
1	167050750	167051000	250	167050862	33	276	44.6
1	167211525	167211700	175	167211662	28	171	26.2
1	167515400	167516150	750	167516037	28	689	123.3
1	167565625	167565950	325	167565787	34	380	40.6
1	167572025	167572175	150	167572062	23	132	15.7
1	167573150	167573350	200	167573237	37	255	48.5
1	167585750	167585775	25	167585762	23	23	3.9
1	167694025	167694300	275	167694137	28	269	48.5
1	167710875	167711100	225	167710962	39	291	56.4
1	167718850	167719000	150	167718912	27	147	19.7
1	167775650	167775675	25	167775662	23	23	3.9
1	167975325	167975375	50	167975337	23	46	6.6
1	167978325	167978950	625	167978662	35	653	98.3
1	168068950	168068975	25	168068962	22	22	1.3
1	168168500	168168650	150	168168512	24	122	3.9
1	168239400	168239500	100	168239462	24	90	15.7
1	168308850	168308900	50	168308887	23	45	5.2
1	168310075	168310125	50	168310087	22	44	7.9
1	168842400	168842450	50	168842412	23	45	2.6
1	169280075	169280575	500	169280212	30	508	97
1	169602425	169603075	650	169602662	34	732	137.7
1	170362675	170362875	200	170362787	40	261	31.5
1	171461775	171461875	100	171461787	22	86	13.1
1	172105425	172105650	225	172105562	36	273	28.8
1	172700975	172701000	25	172700987	23	23	3.9
1	172963475	172963675	200	172963612	26	183	28.8
1	172974725	172974800	75	172974762	23	68	10.5
1	173042050	173042275	225	173042162	29	235	34.1
1	173090325	173090525	200	173090337	25	195	38
1	173120075	173120225	150	173120112	26	146	23.6
1	173177750	173177925	175	173177862	28	175	21
1	173181625	173181675	50	173181662	24	46	7.9
1	173188975	173189150	175	173189012	26	168	14.4
1	173228800	173228875	75	173228837	23	67	3.9
1	173275550	173275575	25	173275562	22	22	1.3
1	173296700	173296800	100	173296737	24	92	15.7
1	173320375	173320425	50	173320387	23	45	5.2
1	173332025	173332200	175	173332137	28	179	11.8
1	173433800	173434425	625	173434337	37	736	139
1	173957825	173958025	200	173957912	29	207	30.2
1	174076000	174076025	25	174076012	22	22	2.6
1	174174275	174174300	25	174174287	24	24	3.9
1	174231275	174231425	150	174231312	26	148	19.7
1	174242650	174242875	225	174242712	31	247	45.9
1	174249025	174249050	25	174249037	23	23	3.9
1	174354800	174355000	200	174354862	29	223	35.4
1	174411925	174412075	150	174411962	28	157	24.9
1	174443150	174443375	225	174443237	38	296	22.3
1	174449850	174450125	275	174449987	45	396	45.9
1	174493200	174493475	275	174493387	28	279	48.5
1	175297175	175297225	50	175297212	23	45	7.9
1	176432900	176433050	150	176432937	30	168	31.5
1	177555975	177556075	100	177556012	27	95	11.8
1	177851025	177851150	125	177851037	23	107	18.4
1	178205025	178205225	200	178205187	27	187	35.4
1	178743475	178743725	250	178743612	34	285	52.5
1	178744075	178744150	75	178744087	25	73	9.2
1	179251875	179252450	575	179252387	28	527	82.6
1	179253200	179253350	150	179253312	27	146	17
1	179269025	179269100	75	179269037	24	68	13.1
1	180335500	180335775	275	180335612	40	346	36.7
1	180458300	180458425	125	180458387	26	122	15.7
1	180845375	180845550	175	180845437	27	172	19.7
1	181664375	181664475	100	181664387	23	90	15.7
1	181767400	181767450	50	181767412	24	47	3.9
1	181778375	181778475	100	181778462	23	84	13.1
1	181778775	181778975	200	181778962	29	211	42
1	181889275	181889400	125	181889312	27	128	14.4
1	182156050	182156125	75	182156112	23	65	7.9
1	182186550	182186900	350	182186812	26	315	60.3
1	182262775	182262800	25	182262787	22	22	3.9
1	182311450	182311525	75	182311487	23	67	11.8
1	182333850	182334050	200	182333987	27	195	27.5
1	182337525	182337650	125	182337587	28	122	23.6
1	182478700	182478800	100	182478737	27	101	13.1
1	182626525	182626900	375	182626687	31	402	70.8
1	182693900	182694175	275	182694087	38	343	55.1
1	182724025	182724125	100	182724037	22	87	10.5
1	182779950	182780175	225	182780062	33	254	49.8
1	182871775	182871850	75	182871787	22	64	10.5
1	182998325	182998350	25	182998337	22	22	3.9
1	183074600	183074750	150	183074662	28	156	26.2
1	183176325	183176475	150	183176362	25	140	23.6
1	183282300	183282525	225	183282462	29	231	31.5
1	183793825	183793875	50	183793837	22	44	5.2
1	183818475	183818575	100	183818537	24	91	10.5
1	183970750	183970950	200	183970812	27	204	31.5
1	183983200	183983275	75	183983212	23	69	13.1
1	183995450	183995500	50	183995462	24	46	1.3
1	184031850	184032100	250	184031862	22	178	32.8
1	184038875	184038900	25	184038887	22	22	1.3
1	184072075	184072125	50	184072087	22	44	3.9
1	184072775	184072900	125	184072887	26	117	21
1	184231100	184231125	25	184231112	22	22	2.6
1	184420175	184420325	150	184420187	22	125	14.4
1	184447800	184447875	75	184447812	22	65	7.9
1	184450250	184450500	250	184450337	32	271	51.1
1	184457450	184458050	600	184457612	44	610	111.5
1	184745850	184745975	125	184745937	26	125	10.5
1	186551450	186551675	225	186551512	31	247	34.1
1	186635025	186635150	125	186635087	25	115	13.1
1	186677300	186677650	350	186677537	28	340	52.5
1	186707025	186707225	200	186707137	29	202	17
1	186718375	186718425	50	186718387	22	44	6.6
1	186721400	186721575	175	186721462	26	169	23.6
1	186930225	186930250	25	186930237	24	24	2.6
1	187027100	187027300	200	187027162	35	243	42
1	187033950	187034050	100	187033987	26	96	10.5
1	187153400	187153425	25	187153412	22	22	1.3
1	187278950	187279300	350	187279087	48	530	44.6
1	187306375	187306425	50	187306387	24	46	2.6
1	187940600	187941175	575	187940837	42	794	106.2
1	188067700	188067725	25	188067712	22	22	2.6
1	188079575	188079750	175	188079687	32	202	27.5
1	188657500	188657975	475	188657887	26	397	69.5
1	188658300	188658475	175	188658337	26	172	30.2
1	188942625	188942650	25	188942637	22	22	2.6
1	189130650	189130700	50	189130687	23	45	0
1	189276550	189276825	275	189276687	30	278	43.3
1	189433650	189433675	25	189433662	22	22	1.3
1	189822000	189822025	25	189822012	22	22	1.3
1	190609275	190609475	200	190609412	26	193	34.1
1	190702300	190702375	75	190702312	22	66	10.5
1	190768650	190768700	50	190768662	22	44	2.6
1	190831900	190831950	50	190831912	24	46	5.2
1	190840275	190840300	25	190840287	22	22	3.9
1	191051200	191051300	100	191051262	23	90	15.7
1	191073875	191074075	200	191074012	40	281	48.5
1	191167750	191167950	200	191167862	32	223	22.3
1	191693750	191693850	100	191693762	25	94	11.8
1	191751525	191751625	100	191751562	24	92	15.7
1	191843250	191843450	200	191843312	30	213	22.3
1	191993000	191993050	50	191993037	23	45	7.9
1	191996775	191996875	100	191996837	25	96	18.4
1	191998800	191998825	25	191998812	24	24	3.9
1	191999075	191999500	425	191999462	26	389	69.5
1	192307225	192307275	50	192307237	23	45	5.2
1	192743775	192743950	175	192743887	33	189	28.8
1	192752475	192752625	150	192752537	26	141	2.6
1	192802550	192802775	225	192802687	36	283	24.9
1	193007425	193007450	25	193007437	22	22	2.6
1	193007750	193007825	75	193007812	24	67	5.2
1	193104200	193104300	100	193104237	23	90	17
1	193128925	193129000	75	193128962	24	68	7.9
1	193136175	193136775	600	193136312	42	716	135.1
1	193137000	193137225	225	193137137	32	246	47.2
1	193149250	193149275	25	193149262	22	22	3.9
1	193242950	193243125	175	193242962	23	154	3.9
1	193456550	193456575	25	193456562	22	22	2.6
1	193638175	193638375	200	193638237	28	200	15.7
1	193645500	193645625	125	193645562	23	111	21
1	193659525	193659575	50	193659537	23	46	5.2
1	193808725	193809525	800	193809212	42	948	149.5
1	193916025	193916225	200	193916037	26	194	34.1
1	194553400	194553800	400	194553512	42	523	80
1	194596750	194596950	200	194596887	34	227	32.8
1	194615350	194615475	125	194615412	28	124	15.7
1	194660725	194660875	150	194660787	29	158	22.3
1	194978925	194979125	200	194979037	32	225	26.2
1	195098550	195099200	650	195098812	51	836	125.9
1	195156475	195156650	175	195156562	32	190	15.7
1	195312150	195312300	150	195312162	25	141	18.4
1	195340500	195340700	200	195340612	28	204	22.3
1	196802825	196803250	425	196802987	44	547	80
1	196957375	196957450	75	196957387	24	69	2.6
3	7366750	7366775	25	7366762	22	22	1.3
3	8123225	8123400	175	8123237	25	155	30.2
3	8667975	8668100	125	8667987	23	112	14.4
3	8923550	8923725	175	8923662	32	192	21
3	9008900	9009050	150	9008962	27	145	13.1
3	9037425	9037500	75	9037487	26	72	11.8
3	9053950	9054025	75	9053987	26	71	6.6
3	9340900	9341000	100	9340987	27	99	11.8
3	9629500	9629700	200	9629587	27	185	19.7
3	9661275	9661525	250	9661412	35	278	52.5
3	9833875	9833950	75	9833912	24	69	10.5
3	10020025	10020150	125	10020087	25	119	6.6
3	10206000	10206050	50	10206037	23	45	3.9
3	10331275	10331325	50	10331312	23	45	1.3
3	10366425	10366725	300	10366537	38	372	26.2
3	10974600	10974750	150	10974662	29	156	18.4
3	13231550	13231675	125	13231562	23	108	7.9
3	14533875	14534000	125	14533937	28	129	13.1
3	14534225	14534275	50	14534262	23	45	7.9
3	14886975	14887275	300	14887137	39	365	72.1
3	16477875	16478050	175	16477937	25	161	22.3
3	17952650	17952750	100	17952662	24	92	6.6
3	17955450	17955550	100	17955487	26	93	3.9
3	18142850	18143250	400	18143037	50	607	98.3
3	18525650	18525725	75	18525687	26	72	10.5
3	19063350	19063500	150	19063462	27	151	11.8
3	19087475	19087675	200	19087512	23	172	14.4
3	19794375	19794575	200	19794437	27	196	3.9
3	19794900	19795475	575	19795087	38	681	103.6
3	20266175	20266250	75	20266212	23	67	10.5
3	21750050	21750075	25	21750062	22	22	2.6
3	21837225	21837325	100	21837287	24	92	17
3	21922600	21922625	25	21922612	22	22	2.6
3	26230450	26230925	475	26230562	31	515	72.1
3	27681600	27681700	100	27681662	24	93	13.1
3	27837775	27838200	425	27837937	36	499	42
3	28161500	28161575	75	28161512	25	74	11.8
3	28412500	28412525	25	28412512	23	23	2.6
3	28679650	28679875	225	28679712	26	212	36.7
3	28704125	28704150	25	28704137	22	22	1.3
3	28981575	28981700	125	28981612	23	111	21
3	30407125	30407250	125	30407162	26	120	21
3	30494550	30494700	150	30494612	25	142	7.9
3	30501300	30501450	150	30501387	30	165	32.8
3	30601175	30601250	75	30601212	25	71	0
3	30609325	30609425	100	30609337	24	92	17
3	30620800	30620950	150	30620812	24	133	11.8
3	30754900	30755100	200	30755037	33	230	26.2
3	31048200	31048375	175	31048287	27	170	23.6
3	31117425	31117500	75	31117487	23	66	13.1
3	31156925	31156950	25	31156937	23	23	2.6
3	31158975	31159025	50	31158987	22	44	7.9
3	31358425	31358500	75	31358437	23	67	10.5
3	32216925	32217275	350	32217187	33	373	60.3
3	32379025	32379550	525	32379362	34	623	97
3	32525625	32525675	50	32525637	22	44	6.6
3	32560175	32560250	75	32560237	25	72	11.8
3	32716650	32716875	225	32716712	39	290	53.8
3	33041475	33041750	275	33041662	26	251	43.3
3	33857225	33857325	100	33857237	23	86	5.2
3	34475150	34475175	25	34475162	22	22	1.3
3	34533900	34534100	200	34533987	29	204	22.3
3	34600075	34600150	75	34600087	23	67	10.5
3	34718575	34718600	25	34718587	22	22	3.9
3	34959675	34959875	200	34959812	28	211	39.3
3	34960675	34960775	100	34960737	27	102	10.5
3	34995400	34995850	450	34995487	31	446	69.5
3	35338000	35338100	100	35338012	24	90	15.7
3	35631400	35631525	125	35631437	23	111	18.4
3	35899850	35900025	175	35899937	33	193	32.8
3	36050025	36050275	250	36050112	53	421	49.8
3	36375350	36375375	25	36375362	22	22	2.6
3	36450425	36450450	25	36450437	22	22	2.6
3	36587975	36588525	550	36588412	30	500	94.4
3	36589075	36589150	75	36589087	24	71	11.8
3	36962050	36962525	475	36962137	32	514	69.5
3	37103125	37103350	225	37103237	30	228	44.6
3	37210925	37211250	325	37211087	32	364	22.3
3	37317950	37318225	275	37318112	34	314	49.8
3	37495250	37495850	600	37495737	33	553	40.6
3	37553250	37553350	100	37553287	23	90	15.7
3	37587225	37587400	175	37587262	23	156	24.9
3	38127525	38127600	75	38127562	23	67	1.3
3	40487150	40487175	25	40487162	23	23	3.9
3	40548475	40548875	400	40548637	39	491	91.8
3	40549575	40549825	250	40549662	39	329	61.6
3	40602600	40602825	225	40602712	50	367	65.6
3	40852375	40852475	100	40852412	27	103	15.7
3	46251400	46251550	150	46251512	25	138	13.1
3	46538325	46538350	25	46538337	22	22	0
3	50958625	50958650	25	50958637	24	24	3.9
3	50999525	50999725	200	50999612	31	207	17
3	51157250	51157325	75	51157262	22	66	13.1
3	51199800	51200000	200	51199862	27	198	35.4
3	51200275	51200825	550	51200662	40	646	110.1
3	51287550	51287725	175	51287587	29	191	17
3	51288175	51288375	200	51288237	29	216	32.8
3	51377950	51378175	225	51378087	33	251	39.3
3	51457125	51457225	100	51457162	24	92	14.4
3	51457475	51457975	500	51457812	40	593	110.1
3	51473800	51473850	50	51473812	22	44	5.2
3	51494025	51494200	175	51494037	26	172	17
3	51545800	51546250	450	51546062	27	401	51.1
3	51546600	51546725	125	51546637	26	119	21
3	51686025	51686050	25	51686037	22	22	3.9
3	51693850	51694025	175	51693937	30	175	27.5
3	52065350	52065425	75	52065362	23	68	3.9
3	52187550	52187675	125	52187637	25	115	13.1
3	52194950	52195125	175	52195012	29	181	24.9
3	52199700	52199950	250	52199812	28	249	40.6
3	52205625	52205825	200	52205737	30	211	34.1
3	52241350	52241500	150	52241437	28	150	28.8
3	52347275	52347575	300	52347512	28	292	55.1
3	52777475	52777500	25	52777487	22	22	2.6
3	52845825	52845900	75	52845862	23	68	9.2
3	53118250	53118400	150	53118312	27	147	22.3
3	53461150	53461600	450	53461512	27	369	57.7
3	53667450	53667550	100	53667487	25	95	13.1
3	53933125	53933300	175	53933162	28	188	28.8
3	54438075	54438275	200	54438162	32	230	36.7
3	54559150	54559275	125	54559212	25	120	3.9
3	54559675	54559825	150	54559787	24	131	24.9
3	54594950	54595150	200	54595037	31	220	35.4
3	54611175	54611400	225	54611262	31	235	32.8
3	54916075	54916100	25	54916087	22	22	3.9
3	55046350	55046425	75	55046362	23	68	7.9
3	55047025	55047175	150	55047112	26	143	27.5
3	55987700	55987875	175	55987812	30	177	35.4
3	57455325	57455900	575	57455812	40	585	86.5
3	57469525	57469700	175	57469612	29	177	27.5
3	57651800	57652175	375	57651912	30	349	59
3	58015175	58015300	125	58015212	25	118	21
3	58379925	58379950	25	58379937	22	22	3.9
3	58440275	58440475	200	58440337	27	190	27.5
3	58808900	58809325	425	58809012	35	451	64.3
3	58809925	58809975	50	58809937	23	45	7.9
3	59147950	59148175	225	59148087	28	228	39.3
3	60373250	60373400	150	60373312	28	154	24.9
3	60806375	60806475	100	60806387	23	89	10.5
3	60807350	60807475	125	60807387	28	130	9.2
3	61213900	61213925	25	61213912	22	22	3.9
3	62143450	62143575	125	62143487	25	118	9.2
3	63702875	63703025	150	63702912	30	159	17
3	63733025	63733225	200	63733112	29	202	11.8
3	63768825	63768925	100	63768862	26	96	18.4
3	65197675	65197700	25	65197687	22	22	2.6
3	65259675	65260000	325	65259837	31	327	55.1
3	65463550	65463600	50	65463562	23	45	7.9
3	65716300	65716400	100	65716312	24	91	14.4
3	66774300	66774500	200	66774387	27	200	22.3
3	66777525	66777575	50	66777537	24	47	5.2
3	66782975	66783150	175	66783037	27	176	19.7
3	67234125	67234300	175	67234137	22	139	15.7
3	68272125	68272525	400	68272387	40	482	73.4
3	68517300	68517325	25	68517312	22	22	3.9
3	68673775	68674300	525	68674162	40	589	116.7
3	68931250	68931550	300	68931362	35	344	21
3	69140775	69140850	75	69140812	23	67	9.2
3	75361175	75361300	125	75361237	27	129	17
3	75500150	75500250	100	75500187	25	94	15.7
3	75761025	75761425	400	75761187	46	550	94.4
3	78143925	78144125	200	78144037	30	212	36.7
3	79232475	79232550	75	79232512	24	70	10.5
3	79390950	79391150	200	79391037	41	287	47.2
3	79432350	79432450	100	79432412	28	103	10.5
3	79433100	79433350	250	79433212	42	349	39.3
3	79646650	79646850	200	79646762	32	224	24.9
3	80604675	80604775	100	80604687	23	92	10.5
3	80605300	80605400	100	80605312	24	93	14.4
3	80717075	80717100	25	80717087	22	22	2.6
3	80841375	80841600	225	80841487	35	252	49.8
3	80861900	80861925	25	80861912	22	22	2.6
3	82680300	82680325	25	82680312	22	22	1.3
3	82859575	82859700	125	82859662	27	124	18.4
3	82932625	82932750	125	82932687	28	128	9.2
3	83536750	83536950	200	83536837	28	207	26.2
3	83593250	83593775	525	83593512	49	744	137.7
3	83844425	83844700	275	83844612	25	252	38
3	84014025	84014050	25	84014037	22	22	2.6
3	84021750	84021850	100	84021812	23	89	6.6
3	84149650	84149950	300	84149762	39	391	64.3
3	84222950	84222975	25	84222962	22	22	3.9
3	84249450	84249650	200	84249487	23	175	32.8
3	84250125	84250550	425	84250312	33	445	85.2
3	84283600	84283625	25	84283612	23	23	0
3	84283900	84284075	175	84284012	27	167	27.5
3	84386800	84387175	375	84386937	43	491	81.3
3	84421825	84422025	200	84421912	25	184	34.1
3	84442200	84442450	250	84442287	40	352	51.1
3	84443675	84443925	250	84443787	28	239	42
3	84461100	84461150	50	84461112	22	44	7.9
3	84467000	84467075	75	84467012	24	70	13.1
3	84468750	84468850	100	84468762	23	91	9.2
3	84469775	84469800	25	84469787	23	23	3.9
3	84533925	84533950	25	84533937	22	22	2.6
3	84548575	84548750	175	84548637	28	184	30.2
3	84819800	84819850	50	84819812	24	46	5.2
3	85646475	85646500	25	85646487	22	22	1.3
3	85774775	85774850	75	85774812	24	69	5.2
3	85946750	85947100	350	85946987	29	354	57.7
3	86027600	86027800	200	86027737	29	208	24.9
3	86028200	86028300	100	86028262	25	95	9.2
3	86724650	86724725	75	86724712	24	69	11.8
3	86790700	86790875	175	86790712	24	159	22.3
3	86802650	86803200	550	86803012	36	633	119.3
3	86969250	86969275	25	86969262	22	22	3.9
3	86995600	86996000	400	86995662	28	384	66.9
3	86996350	86997025	675	86996487	32	697	101
3	86999525	86999725	200	86999712	27	198	30.2
3	87000750	87000950	200	87000837	29	214	36.7
3	87019175	87019300	125	87019287	23	111	21
3	87215325	87215400	75	87215337	23	66	0
3	87312525	87312625	100	87312537	23	91	6.6
3	87313075	87313275	200	87313137	27	196	35.4
3	87358650	87358800	150	87358687	28	159	27.5
3	87546675	87546900	225	87546687	26	216	40.6
3	87587100	87587125	25	87587112	23	23	3.9
3	87598700	87598900	200	87598737	28	196	32.8
3	87620425	87620700	275	87620587	51	436	81.3
3	87655825	87655925	100	87655862	27	101	18.4
3	87690450	87690925	475	87690662	40	610	94.4
3	87707925	87707950	25	87707937	22	22	3.9
3	87775350	87775400	50	87775362	24	47	6.6
3	87803825	87803975	150	87803887	28	151	10.5
3	87834925	87835000	75	87834987	23	63	3.9
3	87846575	87846775	200	87846637	35	251	43.3
3	87847175	87847375	200	87847262	25	183	18.4
3	87861900	87862350	450	87862162	31	465	81.3
3	87881500	87881675	175	87881587	27	165	30.2
3	87885425	87885750	325	87885562	44	470	77.4
3	87943050	87943075	25	87943062	22	22	0
3	87944750	87944825	75	87944787	24	70	9.2
3	88041650	88042000	350	88041812	39	435	72.1
3	88048350	88048375	25	88048362	23	23	3.9
3	88058050	88058575	525	88058437	41	548	104.9
3	88065400	88065425	25	88065412	23	23	1.3
3	88136375	88136550	175	88136387	25	169	18.4
3	88313650	88314150	500	88313762	42	557	110.1
3	88460825	88460925	100	88460862	23	91	14.4
3	88891600	88892200	600	88892037	36	668	76.1
3	88892725	88892825	100	88892737	25	95	17
3	88906800	88906875	75	88906862	23	67	13.1
3	88934475	88934600	125	88934487	25	121	19.7
3	88951025	88951075	50	88951037	22	44	7.9
3	88951725	88952200	475	88951962	35	534	104.9
3	88992075	88992100	25	88992087	22	22	1.3
3	89000050	89000375	325	89000212	43	446	72.1
3	89006875	89006975	100	89006912	23	90	17
3	89028200	89028400	200	89028237	32	227	32.8
3	89037850	89037900	50	89037862	24	47	9.2
3	89042200	89042500	300	89042337	33	330	57.7
3	89047575	89047650	75	89047587	22	66	13.1
3	89055400	89055675	275	89055512	46	390	76.1
3	89070225	89070250	25	89070237	22	22	3.9
3	89073875	89075100	1225	89074962	42	1384	267.5
3	89083075	89083775	700	89083212	35	734	86.5
3	89085050	89085350	300	89085212	38	373	49.8
3	89110500	89110700	200	89110512	24	181	18.4
3	89119175	89119375	200	89119312	33	217	39.3
3	89135050	89135150	100	89135087	26	96	17
3	89160150	89160575	425	89160312	38	529	103.6
3	89382225	89382375	150	89382337	27	153	28.8
3	89450725	89450875	150	89450812	24	134	5.2
3	89602525	89602600	75	89602537	22	65	10.5
3	89634825	89634950	125	89634937	23	105	13.1
3	89653000	89653775	775	89653162	41	966	178.3
3	89673600	89673675	75	89673637	23	68	9.2
3	89674225	89674425	200	89674312	36	241	36.7
3	89674825	89675300	475	89675187	35	460	89.2
3	89689600	89690050	450	89689912	49	595	107.5
3	89717275	89717300	25	89717287	22	22	1.3
3	89717575	89717725	150	89717687	24	137	23.6
3	90047100	90047400	300	90047112	26	272	48.5
3	90179900	90180050	150	90179937	26	145	24.9
3	90254525	90254675	150	90254612	28	152	26.2
3	90268700	90269700	1000	90269562	34	1064	208.5
3	90294675	90294850	175	90294737	26	172	14.4
3	90321975	90322225	250	90322137	33	273	26.2
3	90392200	90392225	25	90392212	22	22	3.9
3	93247450	93248375	925	93247687	33	948	146.9
3	93248650	93248850	200	93248762	26	184	18.4
3	94079900	94080375	475	94079962	27	392	77.4
3	94113675	94113925	250	94113787	53	412	57.7
3	94217225	94217425	200	94217337	33	229	39.3
3	94276500	94276525	25	94276512	22	22	3.9
3	94290650	94291100	450	94290737	32	435	81.3
3	94415225	94415300	75	94415262	24	69	11.8
3	94415900	94415925	25	94415912	22	22	3.9
3	94587200	94587250	50	94587212	23	45	5.2
3	94608250	94608300	50	94608262	22	44	7.9
3	94625000	94625150	150	94625037	23	136	24.9
3	94625800	94625850	50	94625837	23	45	2.6
3	94695150	94695250	100	94695237	23	89	5.2
3	94758025	94758275	250	94758162	40	334	38
3	94911075	94911100	25	94911087	23	23	3.9
3	94937400	94937850	450	94937512	39	603	106.2
3	94942050	94942175	125	94942087	30	137	15.7
3	94958200	94958375	175	94958237	28	170	22.3
3	95021050	95021150	100	95021087	26	95	15.7
3	95044900	95045150	250	95044962	36	297	32.8
3	95047775	95047800	25	95047787	22	22	3.9
3	95117425	95117725	300	95117537	35	352	60.3
3	95118475	95118625	150	95118537	28	147	24.9
3	95118850	95118875	25	95118862	22	22	1.3
3	95341075	95341225	150	95341137	28	155	30.2
3	95392875	95393075	200	95392987	43	301	55.1
3	95659575	95659600	25	95659587	22	22	3.9
3	95694425	95694625	200	95694487	29	207	39.3
3	95732650	95732825	175	95732762	30	180	34.1
3	95861425	95861525	100	95861437	23	88	15.7
3	95897525	95897675	150	95897612	25	143	15.7
3	95898275	95898300	25	95898287	22	22	2.6
3	96136050	96136250	200	96136112	28	205	30.2
3	96231375	96231575	200	96231462	29	200	22.3
3	96244725	96244850	125	96244787	30	138	1.3
3	96245300	96245325	25	96245312	22	22	3.9
3	96300800	96301475	675	96300912	35	652	99.7
3	96305775	96305825	50	96305787	22	44	5.2
3	96433525	96433650	125	96433562	25	120	18.4
3	96439675	96439975	300	96439812	28	277	42
3	96488275	96489400	1125	96488912	43	1262	251.8
3	96512225	96512350	125	96512287	24	114	17
3	96633250	96633425	175	96633362	28	174	30.2
3	96708725	96709225	500	96709062	34	543	65.6
3	96709550	96709675	125	96709637	28	129	10.5
3	96928300	96928375	75	96928312	22	66	3.9
3	97031900	97032100	200	97032037	28	204	10.5
3	97389625	97389650	25	97389637	23	23	2.6
3	97413250	97413850	600	97413687	44	773	127.2
3	97462575	97462650	75	97462612	23	67	10.5
3	97488650	97488750	100	97488712	26	97	15.7
3	97513950	97514400	450	97514087	35	488	95.7
3	97571225	97571725	500	97571337	33	529	98.3
3	97692100	97692900	800	97692737	33	887	86.5
3	97736900	97736925	25	97736912	22	22	1.3
3	98031175	98031275	100	98031187	25	96	10.5
3	98186175	98187225	1050	98186612	55	1357	242.6
3	98699125	98699150	25	98699137	22	22	2.6
3	99058000	99058025	25	99058012	22	22	3.9
3	99966475	99966525	50	99966487	23	45	2.6
3	100292350	100292475	125	100292437	24	110	17
3	100293825	100294000	175	100293912	28	181	27.5
3	100735600	100736050	450	100735987	29	439	81.3
3	100773850	100773900	50	100773862	22	44	2.6
3	100797775	100797800	25	100797787	22	22	3.9
3	100801625	100801700	75	100801637	23	68	5.2
3	100802875	100803075	200	100802962	37	246	48.5
3	100835675	100835800	125	100835687	24	115	21
3	100920675	100921375	700	100921037	34	724	127.2
3	100934600	100934750	150	100934662	28	154	15.7
3	101015875	101015975	100	101015912	23	89	7.9
3	101036600	101036775	175	101036662	31	192	22.3
3	101096600	101096925	325	101096762	45	408	72.1
3	101159950	101160100	150	101160062	23	134	21
3	101254950	101255075	125	101255012	27	126	23.6
3	101504550	101504650	100	101504587	25	96	13.1
3	101546500	101546525	25	101546512	22	22	2.6
3	101606225	101606475	250	101606437	23	195	38
3	101616150	101616350	200	101616262	28	194	38
3	101640950	101641150	200	101641112	25	186	28.8
3	101815775	101815825	50	101815812	23	45	5.2
3	101816150	101816625	475	101816312	28	408	36.7
3	101816925	101817050	125	101817037	25	115	3.9
3	101900475	101900575	100	101900537	25	93	10.5
3	101916300	101916525	225	101916362	32	246	35.4
3	101971575	101971650	75	101971612	25	74	13.1
3	102025200	102025425	225	102025312	37	278	34.1
3	102137050	102137075	25	102137062	22	22	3.9
3	102416000	102416125	125	102416062	25	117	9.2
3	102538125	102538300	175	102538237	27	170	28.8
3	102906250	102906425	175	102906312	32	195	19.7
3	103082675	103082750	75	103082712	25	71	6.6
3	103242850	103243025	175	103242912	34	198	32.8
3	103405125	103405300	175	103405212	27	165	31.5
3	103537725	103538150	425	103537887	34	508	101
3	103595325	103595625	300	103595437	37	354	35.4
3	103718000	103718175	175	103718112	30	177	13.1
3	103799325	103799525	200	103799437	33	224	35.4
3	103824075	103824375	300	103824137	26	271	27.5
3	104238350	104238525	175	104238437	32	198	14.4
3	104239350	104239475	125	104239462	23	110	19.7
3	104245475	104245975	500	104245687	43	589	107.5
3	104359200	104359275	75	104359262	24	70	13.1
3	104369800	104369925	125	104369912	24	111	5.2
3	104471475	104471550	75	104471512	23	68	5.2
3	104481725	104481875	150	104481737	22	126	21
3	104570600	104570625	25	104570612	22	22	2.6
3	104857775	104858250	475	104858137	26	426	74.7
3	104858825	104858875	50	104858837	22	44	6.6
3	104881000	104881225	225	104881112	28	227	43.3
3	105490725	105491075	350	105490837	42	468	42
3	105603725	105603750	25	105603737	22	22	1.3
3	105604450	105604700	250	105604612	31	273	44.6
3	105615275	105615300	25	105615287	22	22	3.9
3	107093825	107093850	25	107093837	22	22	3.9
3	107145700	107145875	175	107145812	24	155	23.6
3	107261875	107261975	100	107261887	23	90	15.7
3	107399725	107399750	25	107399737	22	22	3.9
3	107635800	107635875	75	107635837	23	67	11.8
3	107665125	107665325	200	107665262	34	229	28.8
3	107670350	107670375	25	107670362	22	22	3.9
3	107736175	107736325	150	107736187	25	141	27.5
3	107788950	107789150	200	107789012	30	220	43.3
3	107953725	107953975	250	107953862	35	302	42
3	107967875	107968075	200	107967937	28	204	21
3	107991300	107991325	25	107991312	24	24	2.6
3	108012650	108013000	350	108012662	22	264	49.8
3	108186425	108186600	175	108186512	26	168	24.9
3	108195450	108195525	75	108195462	24	70	13.1
3	108199325	108201250	1925	108200687	38	2203	423.5
3	108261200	108262050	850	108261887	47	990	141.6
3	108365175	108365325	150	108365212	27	152	18.4
3	108525450	108525575	125	108525487	24	117	21
3	108533500	108533775	275	108533512	23	236	43.3
3	108573750	108573950	200	108573762	24	176	26.2
3	108764675	108764750	75	108764712	23	68	13.1
3	108926150	108926350	200	108926237	35	240	19.7
3	109143950	109144125	175	109144037	30	185	30.2
3	110053600	110053675	75	110053612	23	68	11.8
3	115954300	115954500	200	115954337	25	184	18.4
3	115954950	115955700	750	115955062	38	790	127.2
3	115956075	115956175	100	115956137	25	94	15.7
3	116031500	116031525	25	116031512	23	23	3.9
3	116044275	116044475	200	116044362	31	222	23.6
3	116415250	116415650	400	116415362	28	372	22.3
3	116451500	116451775	275	116451687	30	296	31.5
3	116453625	116453925	300	116453812	28	288	45.9
3	116510750	116510775	25	116510762	22	22	1.3
3	116539425	116539900	475	116539762	42	685	89.2
3	116547600	116547725	125	116547662	25	123	15.7
3	117278600	117278900	300	117278712	37	359	56.4
3	120874875	120875075	200	120874887	24	184	35.4
3	120910800	120910975	175	120910862	29	195	31.5
3	120912750	120912775	25	120912762	22	22	2.6
3	120962375	120962550	175	120962512	27	175	15.7
3	120966300	120966375	75	120966362	23	65	10.5
3	120982725	120983000	275	120982887	48	397	64.3
3	121026450	121026750	300	121026587	35	355	56.4
3	121058625	121059225	600	121058737	49	723	140.3
3	121093675	121093975	300	121093712	24	265	43.3
3	121396400	121396425	25	121396412	22	22	2.6
3	121617475	121617500	25	121617487	22	22	1.3
3	121746800	121746925	125	121746812	23	112	11.8
3	121887250	121887450	200	121887362	35	247	36.7
3	122000050	122000175	125	122000087	27	130	22.3
3	122121800	122121900	100	122121837	25	97	17
3	122323475	122323625	150	122323537	25	144	23.6
3	122338300	122338500	200	122338412	27	193	10.5
3	122687200	122687275	75	122687237	23	67	13.1
3	122816725	122817400	675	122817212	35	674	66.9
3	122825750	122825900	150	122825862	28	149	24.9
3	122969950	122970125	175	122970062	28	180	27.5
3	122970775	122971075	300	122970987	29	309	53.8
3	124918650	124918850	200	124918762	27	195	32.8
3	126066775	126066925	150	126066812	29	161	6.6
3	126651350	126651375	25	126651362	22	22	1.3
3	127189950	127190125	175	127190087	26	165	28.8
3	127230675	127230725	50	127230687	22	44	3.9
3	127256000	127256125	125	127256087	29	134	13.1
3	127336075	127336150	75	127336112	24	68	1.3
3	127337250	127337400	150	127337337	29	159	7.9
3	127540600	127540725	125	127540637	25	116	13.1
3	127633050	127633100	50	127633062	23	46	6.6
3	128902675	128902725	50	128902712	26	48	2.6
3	128921025	128921150	125	128921112	24	114	6.6
3	128921400	128921425	25	128921412	23	23	3.9
3	129378250	129378375	125	129378262	22	107	19.7
3	129395850	129395875	25	129395862	22	22	2.6
3	129491850	129491875	25	129491862	23	23	2.6
3	129550575	129550600	25	129550587	22	22	3.9
3	129580975	129581450	475	129581337	28	432	83.9
3	129884400	129884725	325	129884637	23	266	27.5
3	130722700	130722825	125	130722787	26	118	22.3
3	130840100	130840175	75	130840112	23	68	11.8
3	130864775	130864850	75	130864812	25	71	11.8
3	130865325	130865600	275	130865437	25	261	49.8
3	130881225	130881325	100	130881262	26	96	10.5
3	130882600	130882750	150	130882612	23	134	13.1
3	130886950	130887100	150	130887062	27	152	30.2
3	130906900	130907325	425	130907012	29	430	21
3	131019025	131019050	25	131019037	22	22	3.9
3	131137425	131137750	325	131137537	31	361	59
3	132897625	132897750	125	132897712	29	136	21
3	134874950	134875150	200	134875087	24	177	34.1
3	134875700	134875725	25	134875712	24	24	3.9
3	134981350	134981425	75	134981387	26	71	2.6
3	135073850	135073950	100	135073862	23	89	17
3	135168925	135168950	25	135168937	22	22	1.3
3	135176400	135176600	200	135176512	29	208	30.2
3	135248850	135249000	150	135248937	31	154	26.2
3	135354700	135354900	200	135354787	28	202	17
3	135360150	135360175	25	135360162	23	23	3.9
3	135390300	135390500	200	135390362	33	245	43.3
3	135390900	135390950	50	135390912	22	44	6.6
3	135392000	135392125	125	135392037	29	134	23.6
3	135488250	135488275	25	135488262	22	22	3.9
3	137285500	137285700	200	137285562	29	205	11.8
3	137285975	137286000	25	137285987	23	23	1.3
3	137286250	137286550	300	137286412	34	347	56.4
3	137287000	137287275	275	137287137	29	263	35.4
3	137440800	137440850	50	137440812	25	48	7.9
3	137511550	137511625	75	137511587	23	68	3.9
3	137630950	137631200	250	137631112	34	292	27.5
3	137635325	137635450	125	137635387	25	117	21
3	137777200	137777500	300	137777337	40	389	77.4
3	137951775	137951975	200	137951887	32	224	39.3
3	137995175	137995675	500	137995512	40	516	76.1
3	138105275	138105475	200	138105312	28	195	32.8
3	138307150	138307350	200	138307237	28	202	18.4
3	138369075	138369100	25	138369087	22	22	3.9
3	138404500	138404975	475	138404762	42	573	98.3
3	138738575	138738700	125	138738612	23	107	18.4
3	138815675	138815700	25	138815687	24	24	0
3	141127850	141128025	175	141127937	29	187	17
3	142156600	142156800	200	142156737	26	191	28.8
3	142193450	142193600	150	142193512	30	156	24.9
3	142218600	142218625	25	142218612	22	22	2.6
3	142303050	142303075	25	142303062	22	22	3.9
3	143868975	143869200	225	143869062	25	205	39.3
3	144043925	144044025	100	144044012	26	98	14.4
3	144059600	144059750	150	144059687	25	138	19.7
3	144781550	144781600	50	144781562	22	44	5.2
3	145239175	145239375	200	145239287	34	239	42
3	145364900	145365050	150	145364962	27	148	28.8
3	145389975	145390225	250	145390112	28	252	11.8
3	145421350	145421550	200	145421412	33	232	21
3	145436725	145436925	200	145436812	26	189	34.1
3	145527825	145528000	175	145527937	25	158	23.6
3	145575975	145576125	150	145576087	24	133	18.4
3	145576675	145576725	50	145576687	23	45	5.2
3	145626400	145626650	250	145626562	25	219	11.8
3	145627650	145627675	25	145627662	22	22	2.6
3	145632100	145632125	25	145632112	22	22	1.3
3	145690500	145690575	75	145690562	24	70	13.1
3	145722575	145722725	150	145722637	26	146	1.3
3	145757275	145757350	75	145757287	23	66	3.9
3	145820325	145820425	100	145820362	26	98	10.5
3	145840625	145840800	175	145840687	31	197	35.4
3	145842725	145842775	50	145842762	25	48	6.6
3	146010675	146010750	75	146010687	22	62	10.5
3	146015625	146015825	200	146015762	29	201	18.4
3	146034150	146034300	150	146034262	29	162	23.6
3	146067075	146067350	275	146067187	32	288	23.6
3	146433450	146433500	50	146433487	24	46	7.9
3	146476200	146476500	300	146476312	43	422	60.3
3	146515225	146515275	50	146515262	24	47	6.6
3	146579125	146579300	175	146579187	30	180	14.4
3	148480700	148480900	200	148480787	31	212	26.2
3	148779600	148779725	125	148779637	25	116	18.4
3	148853575	148853725	150	148853637	27	150	19.7
3	151729850	151729925	75	151729887	24	68	13.1
3	151828125	151829175	1050	151828637	47	1124	199.3
3	152148650	152148875	225	152148737	27	217	28.8
3	152426125	152426325	200	152426237	26	184	27.5
3	152592575	152592825	250	152592737	28	247	30.2
3	152643825	152644475	650	152644362	40	710	83.9
3	152905575	152905875	300	152905687	39	393	38
3	152906175	152906575	400	152906287	30	373	60.3
3	153387700	153387950	250	153387787	31	269	34.1
3	153388200	153388400	200	153388312	35	244	23.6
3	153494400	153494600	200	153494562	28	208	27.5
3	153990850	153991100	250	153990962	26	238	24.9
3	154259275	154259500	225	154259387	36	257	36.7
3	154259800	154260000	200	154259862	28	201	32.8
3	156140275	156140300	25	156140287	22	22	3.9
3	156223825	156224050	225	156223937	40	310	39.3
3	156225150	156225650	500	156225287	37	496	26.2
3	157229875	157231225	1350	157230487	47	1686	304.2
3	157595075	157595150	75	157595112	23	67	13.1
3	159158200	159158250	50	159158212	22	44	6.6
3	159503975	159504075	100	159504037	24	92	5.2
2	3201900	3202000	100	3201962	24	91	17
2	3335900	3335925	25	3335912	22	22	3.9
2	3392525	3392625	100	3392562	25	94	6.6
2	4335100	4335200	100	4335137	26	100	15.7
2	4508400	4508450	50	4508412	23	45	3.9
2	4638375	4638450	75	4638412	24	70	9.2
2	4784450	4784500	50	4784462	22	44	6.6
2	4802150	4802325	175	4802212	31	188	35.4
2	4905225	4905275	50	4905262	24	46	7.9
2	5004500	5004800	300	5004662	29	286	36.7
2	5084775	5084800	25	5084787	22	22	3.9
2	5596575	5596825	250	5596637	31	277	36.7
2	6018050	6018250	200	6018112	30	211	40.6
2	6018875	6019100	225	6019012	40	296	59
2	6021475	6022275	800	6021937	46	919	157.4
2	6050900	6051175	275	6051087	36	312	34.1
2	6083850	6083925	75	6083912	23	67	10.5
2	6133250	6133850	600	6133387	32	632	124.6
2	6158850	6158975	125	6158887	24	116	21
2	9778075	9778225	150	9778162	29	158	28.8
2	10291825	10292075	250	10291962	26	235	22.3
2	12867550	12867575	25	12867562	22	22	1.3
2	13193250	13193450	200	13193312	32	218	34.1
2	13335275	13335325	50	13335287	22	44	5.2
2	14526650	14526725	75	14526687	27	77	6.6
2	14661275	14661375	100	14661312	23	90	11.8
2	15890300	15890350	50	15890337	23	45	6.6
2	17624650	17624700	50	17624687	24	46	9.2
2	17636425	17636475	50	17636437	24	47	6.6
2	17651950	17652475	525	17652137	29	467	68.2
2	17871925	17871950	25	17871937	22	22	2.6
2	17892700	17892800	100	17892762	23	90	13.1
2	17948675	17949025	350	17948912	24	286	39.3
2	17949775	17949975	200	17949937	25	184	30.2
2	17968825	17968850	25	17968837	23	23	1.3
2	17977925	17978000	75	17977937	23	69	7.9
2	18509150	18509250	100	18509187	24	92	18.4
2	18529650	18529875	225	18529737	33	249	42
2	18610875	18611125	250	18611062	25	232	36.7
2	18723025	18723200	175	18723137	24	155	10.5
2	18919525	18919550	25	18919537	22	22	2.6
2	18920075	18920250	175	18920087	22	142	22.3
2	19354050	19354125	75	19354087	24	68	13.1
2	19366650	19366725	75	19366687	24	68	11.8
2	19888550	19888600	50	19888562	22	44	3.9
2	20367125	20367250	125	20367162	24	115	6.6
2	24260925	24261325	400	24261237	32	393	72.1
2	24329325	24329350	25	24329337	23	23	2.6
2	24790525	24790625	100	24790562	26	97	17
2	24790975	24791500	525	24791162	56	832	161.3
2	24804525	24805050	525	24804912	48	608	111.5
2	24997075	24997150	75	24997087	23	67	10.5
2	25028450	25028650	200	25028462	24	170	24.9
2	25084575	25084625	50	25084587	25	48	2.6
2	25166575	25166825	250	25166687	44	372	70.8
2	25183850	25184075	225	25183937	37	284	47.2
2	25284550	25284825	275	25284587	25	243	23.6
2	25302100	25302675	575	25302512	49	731	104.9
2	25323475	25323625	150	25323512	25	140	14.4
2	25324450	25324475	25	25324462	22	22	3.9
2	25430100	25430375	275	25430212	41	340	52.5
2	25464200	25464250	50	25464237	23	45	7.9
2	25471975	25472250	275	25472062	26	256	28.8
2	25766550	25766725	175	25766587	26	168	30.2
2	25915675	25916025	350	25915887	41	440	85.2
2	25978500	25978925	425	25978637	33	420	59
2	25987750	25987950	200	25987887	29	194	5.2
2	26046775	26047050	275	26046937	37	313	36.7
2	26096025	26096200	175	26096087	31	189	21
2	26167400	26167450	50	26167412	22	44	7.9
2	26359400	26359600	200	26359487	34	233	22.3
2	26404000	26404525	525	26404362	51	600	104.9
2	26409025	26409175	150	26409137	26	146	23.6
2	26412625	26412725	100	26412687	23	88	10.5
2	26427175	26427450	275	26427262	30	280	44.6
2	26427675	26427775	100	26427737	24	93	10.5
2	26459050	26459175	125	26459087	23	105	3.9
2	26459525	26459675	150	26459562	26	151	30.2
2	26483925	26484000	75	26483937	25	73	10.5
2	26517925	26518000	75	26517962	26	73	14.4
2	26712100	26712250	150	26712162	28	147	6.6
2	26758750	26758825	75	26758762	24	69	7.9
2	26863250	26863325	75	26863287	23	67	11.8
2	26864750	26864925	175	26864837	28	178	32.8
2	26865725	26865800	75	26865737	25	71	11.8
2	26934400	26934700	300	26934537	28	300	34.1
2	26997500	26997750	250	26997587	33	280	51.1
2	27066550	27066650	100	27066587	23	89	15.7
2	27286600	27287050	450	27286762	26	398	76.1
2	27331800	27331950	150	27331887	25	137	18.4
2	27506225	27506425	200	27506387	28	192	27.5
2	27751600	27751650	50	27751637	25	48	2.6
2	28047975	28048250	275	28048112	31	291	17
2	28048950	28048975	25	28048962	22	22	2.6
2	28061525	28061625	100	28061537	23	91	13.1
2	28274575	28274600	25	28274587	22	22	2.6
2	28438275	28438500	225	28438362	36	274	32.8
2	28457750	28457975	225	28457887	30	233	10.5
2	28555450	28555625	175	28555462	25	165	23.6
2	28621075	28621200	125	28621187	25	117	18.4
2	28621525	28621700	175	28621612	32	194	34.1
2	28634000	28634175	175	28634037	27	172	24.9
2	28829275	28829550	275	28829437	36	339	34.1
2	28829900	28830350	450	28830037	34	499	95.7
2	29047975	29048000	25	29047987	22	22	3.9
2	29083125	29083900	775	29083312	52	932	142.9
2	29202350	29202525	175	29202412	30	184	34.1
2	29402450	29402500	50	29402487	23	45	6.6
2	29603000	29603225	225	29603162	43	325	57.7
2	29651300	29651375	75	29651337	23	67	11.8
2	29912275	29912450	175	29912387	24	159	23.6
2	29981025	29981225	200	29981062	25	186	22.3
2	30106450	30106525	75	30106512	24	68	11.8
2	30118825	30118925	100	30118912	26	100	15.7
2	30122500	30122700	200	30122587	28	198	32.8
2	30205150	30205300	150	30205162	24	130	21
2	30270825	30270850	25	30270837	22	22	3.9
2	30389775	30389800	25	30389787	22	22	3.9
2	30402425	30402775	350	30402587	25	317	57.7
2	30484250	30484325	75	30484287	24	69	13.1
2	30517100	30517225	125	30517137	26	120	21
2	30542500	30542775	275	30542612	33	307	53.8
2	30555200	30555225	25	30555212	22	22	3.9
2	30555475	30555700	225	30555612	34	259	35.4
2	30572175	30572650	475	30572412	39	599	81.3
2	30640075	30640125	50	30640087	24	46	0
2	30647700	30647875	175	30647787	26	166	24.9
2	30651625	30651775	150	30651737	28	152	15.7
2	30720750	30720925	175	30720787	26	164	21
2	30736300	30736550	250	30736412	48	381	45.9
2	30782200	30782800	600	30782287	29	563	111.5
2	30840775	30840825	50	30840787	22	44	2.6
2	31007650	31007700	50	31007662	24	47	7.9
2	31087025	31087500	475	31087412	31	433	59
2	31100750	31100975	225	31100862	28	225	23.6
2	31153875	31154100	225	31153937	29	231	45.9
2	31319825	31319925	100	31319837	22	88	15.7
2	31380800	31380875	75	31380812	22	66	11.8
2	31412900	31412950	50	31412912	24	47	6.6
2	31543325	31543375	50	31543362	23	45	5.2
2	31544475	31544500	25	31544487	22	22	3.9
2	31702300	31702500	200	31702387	31	218	38
2	31748600	31748750	150	31748662	25	144	27.5
2	31757325	31757400	75	31757362	23	68	11.8
2	31928675	31928750	75	31928687	22	66	6.6
2	31940150	31940275	125	31940262	25	117	7.9
2	31987825	31987975	150	31987887	30	161	31.5
2	31989975	31990200	225	31990112	34	263	47.2
2	32006225	32006250	25	32006237	23	23	1.3
2	32115450	32115475	25	32115462	22	22	2.6
2	32216925	32217425	500	32217037	38	521	51.1
2	32218300	32219050	750	32218762	45	919	140.3
2	32237100	32237300	200	32237212	31	214	23.6
2	32250500	32250625	125	32250537	26	122	13.1
2	32250875	32250925	50	32250887	22	44	7.9
2	32251375	32251625	250	32251487	42	325	40.6
2	32286775	32286850	75	32286837	26	73	6.6
2	32344425	32344800	375	32344587	33	406	36.7
2	32350875	32351250	375	32350962	37	445	82.6
2	32358600	32358725	125	32358662	29	129	21
2	32370000	32370075	75	32370062	24	68	9.2
2	32433850	32433975	125	32433937	28	130	23.6
2	32482875	32482975	100	32482887	24	93	13.1
2	32483275	32483425	150	32483287	23	134	23.6
2	32510775	32510800	25	32510787	23	23	1.3
2	32574350	32574625	275	32574512	30	282	24.9
2	32582650	32582800	150	32582737	25	138	13.1
2	32612850	32612925	75	32612887	25	72	11.8
2	32630925	32631150	225	32631037	38	291	38
2	32636800	32637275	475	32637012	42	611	108.8
2	32650425	32650450	25	32650437	22	22	3.9
2	32701750	32701825	75	32701787	24	69	10.5
2	32702325	32702575	250	32702487	29	256	48.5
2	32795625	32795650	25	32795637	22	22	2.6
2	32801375	32801850	475	32801712	36	493	53.8
2	32816900	32817025	125	32816937	25	117	15.7
2	32862950	32862975	25	32862962	22	22	3.9
2	33372750	33372925	175	33372837	25	161	23.6
2	33487550	33487575	25	33487562	22	22	2.6
2	33544750	33544950	200	33544837	29	209	39.3
2	33545375	33545525	150	33545412	23	134	21
2	33585025	33585100	75	33585062	23	68	2.6
2	33682950	33682975	25	33682962	22	22	3.9
2	33743225	33743650	425	33743462	35	475	80
2	33773650	33773850	200	33773712	28	198	38
2	33775475	33776450	975	33776287	28	875	148.2
2	33832575	33832825	250	33832662	26	245	40.6
2	33965925	33966100	175	33965962	29	184	0
2	34241475	34241625	150	34241512	26	146	14.4
2	34262075	34262100	25	34262087	22	22	1.3
2	34483025	34483600	575	34483462	64	789	121.9
2	34487200	34487350	150	34487312	28	158	19.7
2	34494075	34494250	175	34494212	27	174	15.7
2	34502725	34502900	175	34502762	26	168	26.2
2	34520400	34520500	100	34520437	25	94	15.7
2	34609725	34609900	175	34609812	34	217	32.8
2	34610525	34610625	100	34610587	27	99	17
2	34654975	34655125	150	34655037	26	144	6.6
2	34726225	34726400	175	34726312	32	189	36.7
2	34729450	34730525	1075	34730312	44	1227	148.2
2	34751225	34751250	25	34751237	22	22	3.9
2	34770700	34771000	300	34770862	27	282	53.8
2	34818950	34819400	450	34819262	35	538	101
2	34828450	34828850	400	34828737	31	406	65.6
2	34987100	34987200	100	34987162	26	100	18.4
2	35069475	35069600	125	35069487	25	122	19.7
2	35069875	35070125	250	35070012	40	320	53.8
2	35120925	35121600	675	35121487	35	686	131.1
2	35144875	35144950	75	35144937	23	65	11.8
2	35192700	35193025	325	35192837	46	451	80
2	35346250	35346400	150	35346337	28	152	21
2	35415150	35415225	75	35415212	26	72	10.5
2	35459800	35460275	475	35459862	28	472	81.3
2	35468750	35469125	375	35469012	25	345	61.6
2	35594900	35595425	525	35595037	29	521	99.7
2	35867800	35867825	25	35867812	22	22	3.9
2	35958800	35959100	300	35958987	35	350	60.3
2	36086725	36086800	75	36086737	22	66	11.8
2	37613575	37613850	275	37613662	26	253	27.5
2	37627575	37627600	25	37627587	22	22	3.9
2	37646375	37646575	200	37646462	31	224	31.5
2	37648175	37649225	1050	37648662	32	1072	194.1
2	38142425	38142475	50	38142437	23	46	2.6
2	38143025	38143175	150	38143112	29	153	21
2	38211825	38211925	100	38211887	23	89	15.7
2	38231225	38231300	75	38231237	22	66	9.2
2	38253150	38253325	175	38253262	28	177	35.4
2	38285775	38285925	150	38285837	28	156	22.3
2	38322325	38322375	50	38322337	23	46	7.9
2	38508350	38508675	325	38508487	33	345	44.6
2	38509075	38509275	200	38509112	26	177	23.6
2	38550800	38551025	225	38550937	37	275	22.3
2	38565800	38566325	525	38566162	40	596	106.2
2	38567075	38567150	75	38567087	23	69	11.8
2	38831675	38832550	875	38832212	45	1113	142.9
2	42508350	42508475	125	42508387	24	114	7.9
2	49215900	49216225	325	49216112	27	314	60.3
2	49307350	49307450	100	49307412	27	101	11.8
2	49474925	49475025	100	49474987	24	90	9.2
2	50905325	50905375	50	50905362	24	47	9.2
2	51731150	51731225	75	51731162	22	63	11.8
2	51807975	51808025	50	51807987	22	44	7.9
2	52446075	52446100	25	52446087	22	22	3.9
2	52601000	52601175	175	52601062	32	203	31.5
2	52601475	52601650	175	52601587	35	211	13.1
2	56969125	56969175	50	56969162	24	46	2.6
2	58209500	58209875	375	58209762	28	373	47.2
2	58438900	58438950	50	58438937	25	47	6.6
2	59221425	59221625	200	59221562	35	237	6.6
2	59245675	59245700	25	59245687	23	23	2.6
2	59255575	59255600	25	59255587	22	22	3.9
2	59281675	59281700	25	59281687	22	22	3.9
2	59361000	59361075	75	59361012	24	71	9.2
2	59372175	59372225	50	59372187	22	44	5.2
2	59376225	59376300	75	59376287	23	67	5.2
2	59382400	59382500	100	59382462	24	90	15.7
2	59875325	59875450	125	59875412	27	122	19.7
2	59923025	59923050	25	59923037	24	24	3.9
2	60121750	60122250	500	60122062	41	627	118
2	60531725	60531925	200	60531812	27	198	38
2	60800925	60801175	250	60801087	33	268	21
2	61642950	61643600	650	61643087	33	641	102.3
2	61645425	61645625	200	61645462	26	193	34.1
2	61650325	61650400	75	61650337	22	65	0
2	61653750	61653825	75	61653762	26	73	7.9
2	62249600	62249700	100	62249662	27	97	18.4
2	64860450	64860725	275	64860612	24	235	34.1
2	65198800	65199075	275	65198912	30	273	38
2	65508325	65508550	225	65508487	29	218	30.2
2	65710125	65710500	375	65710362	30	384	69.5
2	66094325	66094500	175	66094337	22	143	5.2
2	67404150	67404375	225	67404287	38	286	56.4
2	68187075	68187275	200	68187137	32	232	35.4
2	68699675	68699975	300	68699837	34	345	51.1
2	69047700	69047900	200	69047812	28	199	24.9
2	69218500	69218650	150	69218562	28	158	30.2
2	69369900	69369975	75	69369937	26	71	10.5
2	69423350	69423400	50	69423362	22	44	7.9
2	69450300	69450575	275	69450462	26	256	35.4
2	69473575	69473600	25	69473587	22	22	3.9
2	69551075	69551825	750	69551137	34	830	150.8
2	69698975	69699275	300	69699087	34	326	59
2	69728950	69729025	75	69728987	25	72	9.2
2	69868450	69868750	300	69868637	35	330	44.6
2	69876875	69877150	275	69877112	28	277	28.8
2	70178425	70178550	125	70178512	26	121	15.7
2	70178800	70178825	25	70178812	22	22	3.9
2	70313225	70313375	150	70313337	27	142	14.4
2	70314350	70314475	125	70314437	23	110	15.7
2	70399400	70399450	50	70399437	24	46	6.6
2	70406900	70407075	175	70406937	26	164	18.4
2	70499025	70499300	275	70499212	33	307	59
2	70748550	70748600	50	70748562	23	46	7.9
2	70893275	70893575	300	70893437	47	436	69.5
2	70955575	70955800	225	70955637	29	231	23.6
2	71008125	71008400	275	71008237	60	494	80
2	71464300	71464700	400	71464512	39	485	95.7
2	71485625	71486125	500	71485937	43	632	112.8
2	71913275	71913450	175	71913337	31	198	31.5
2	71917250	71917350	100	71917287	25	94	15.7
2	72009400	72009425	25	72009412	22	22	2.6
2	72329975	72330150	175	72330087	27	175	14.4
2	72337525	72337600	75	72337587	25	72	9.2
2	72904575	72904725	150	72904587	22	128	18.4
2	73052800	73052875	75	73052812	27	74	9.2
2	73111050	73111225	175	73111137	24	162	18.4
2	73111675	73111700	25	73111687	22	22	1.3
2	73274750	73275125	375	73275062	28	357	18.4
2	73323350	73323625	275	73323462	25	247	45.9
2	73400525	73400625	100	73400562	27	98	1.3
2	74039125	74039300	175	74039237	29	187	0
2	74520475	74520600	125	74520537	28	129	19.7
2	74536050	74536375	325	74536137	29	344	10.5
2	74561350	74561550	200	74561487	29	202	27.5
2	74566500	74566575	75	74566537	24	69	3.9
2	74584400	74584675	275	74584562	30	281	47.2
2	74584925	74585000	75	74584962	25	71	11.8
2	74601050	74601175	125	74601137	27	124	19.7
2	74663550	74663675	125	74663587	25	116	19.7
2	74809175	74809225	50	74809187	22	44	5.2
2	74975675	74975700	25	74975687	22	22	2.6
2	74985725	74985800	75	74985762	25	69	9.2
2	75272825	75273250	425	75273012	63	738	103.6
2	75669725	75669900	175	75669812	30	189	30.2
2	75776800	75777175	375	75777012	35	430	57.7
2	75802125	75803225	1100	75802237	36	955	146.9
2	75902625	75902700	75	75902637	22	65	11.8
2	75908925	75909200	275	75909037	26	252	22.3
2	75947425	75947475	50	75947462	24	46	7.9
2	76086600	76086625	25	76086612	23	23	2.6
2	76175875	76175950	75	76175887	22	66	7.9
2	76197900	76197925	25	76197912	22	22	3.9
2	76243950	76244050	100	76243962	22	85	6.6
2	76485425	76485500	75	76485437	23	67	7.9
2	76807675	76808025	350	76807862	30	363	70.8
2	76818150	76818250	100	76818212	27	98	11.8
2	77127875	77127900	25	77127887	22	22	3.9
2	77213800	77213825	25	77213812	23	23	1.3
2	79299550	79299575	25	79299562	22	22	0
2	80155650	80155850	200	80155737	36	242	28.8
2	80422025	80422050	25	80422037	22	22	1.3
2	80457575	80457600	25	80457587	22	22	0
2	83652925	83653125	200	83653087	26	188	7.9
2	84321225	84321600	375	84321437	31	407	80
2	84359825	84360075	250	84359937	33	293	30.2
2	84491175	84491250	75	84491187	24	71	10.5
2	84499125	84499750	625	84499587	40	705	112.8
2	84587250	84587350	100	84587287	25	90	11.8
2	84639775	84639800	25	84639787	24	24	2.6
2	84706125	84706275	150	84706187	25	144	27.5
2	87375250	87375375	125	87375312	26	119	19.7
2	90623300	90623750	450	90623662	27	416	72.1
2	90725800	90726000	200	90725937	31	218	21
2	90729375	90729900	525	90729687	47	714	69.5
2	90757325	90757600	275	90757437	40	356	66.9
2	90758150	90758200	50	90758187	24	46	5.2
2	90873450	90873500	50	90873462	22	44	6.6
2	90875525	90875725	200	90875612	27	197	22.3
2	90885400	90885775	375	90885487	36	427	53.8
2	90909975	90910275	300	90910212	23	245	38
2	90915225	90915400	175	90915262	26	171	31.5
2	90918350	90918425	75	90918362	23	69	7.9
2	90937725	90938075	350	90937962	27	324	59
2	90955525	90955650	125	90955562	25	118	19.7
2	90956175	90956225	50	90956187	23	46	7.9
2	90963000	90963175	175	90963062	32	198	36.7
2	90971800	90971900	100	90971862	25	96	11.8
2	90978750	90978900	150	90978812	24	139	11.8
2	91034975	91035425	450	91035137	32	468	30.2
2	91097075	91097325	250	91097162	30	253	28.8
2	91144975	91145100	125	91145037	25	116	6.6
2	91468425	91468600	175	91468512	29	180	23.6
2	91473475	91473650	175	91473587	27	168	31.5
2	91811850	91812025	175	91811862	23	155	27.5
2	91815625	91815775	150	91815637	26	147	14.4
2	91848750	91849000	250	91848837	31	256	35.4
2	91863750	91864000	250	91863887	32	262	40.6
2	91879675	91879700	25	91879687	23	23	3.9
2	91896325	91896525	200	91896362	28	207	36.7
2	91980750	91980950	200	91980837	32	220	38
2	92210650	92210950	300	92210787	30	289	55.1
2	92214925	92215100	175	92215062	25	164	9.2
2	92215800	92215850	50	92215812	23	45	6.6
2	92300450	92300625	175	92300562	26	167	21
2	92369900	92370100	200	92370012	33	235	23.6
2	92452200	92452250	50	92452237	24	46	5.2
2	92567150	92567300	150	92567212	28	150	11.8
2	92645575	92645725	150	92645612	25	143	27.5
2	92828725	92828775	50	92828737	23	45	6.6
2	92853950	92854000	50	92853962	24	46	7.9
2	92854275	92854350	75	92854312	25	70	3.9
2	92869350	92869375	25	92869362	22	22	0
2	92885350	92885525	175	92885412	26	155	10.5
2	93020750	93020950	200	93020812	26	197	27.5
2	93174875	93174925	50	93174912	25	47	6.6
2	93268575	93268600	25	93268587	22	22	2.6
2	93689700	93689850	150	93689737	24	132	5.2
2	93709025	93709075	50	93709062	24	47	6.6
2	93805500	93805750	250	93805637	29	258	42
2	94018725	94018950	225	94018837	35	271	28.8
2	94278600	94278650	50	94278612	22	44	5.2
2	100960250	100960275	25	100960262	22	22	1.3
2	101637200	101637400	200	101637237	25	188	21
2	101637800	101637950	150	101637812	26	144	23.6
2	102012175	102012350	175	102012237	30	189	36.7
2	102025900	102026000	100	102025962	25	94	10.5
2	102498975	102499100	125	102499012	25	118	22.3
2	102741250	102741500	250	102741412	33	271	19.7
2	102913925	102914075	150	102913962	29	158	23.6
2	103276500	103276650	150	103276537	32	167	18.4
2	103407325	103407500	175	103407412	27	169	28.8
2	103637875	103637975	100	103637912	25	98	3.9
2	103689300	103689725	425	103689637	31	406	60.3
2	103691425	103691600	175	103691512	28	173	23.6
2	103809525	103809875	350	103809687	52	548	81.3
2	103834225	103834250	25	103834237	22	22	2.6
2	103838250	103838275	25	103838262	22	22	2.6
2	104335150	104335200	50	104335162	23	46	7.9
2	104357725	104357850	125	104357787	25	118	19.7
2	104396850	104396875	25	104396862	23	23	2.6
2	104521750	104522325	575	104521862	32	565	107.5
2	104552550	104552750	200	104552662	27	195	36.7
2	104689625	104689775	150	104689762	25	139	24.9
2	104726425	104726725	300	104726562	27	285	18.4
2	104867475	104867525	50	104867487	24	47	9.2
2	104966450	104966625	175	104966487	30	180	24.9
2	105064550	105064875	325	105064712	38	382	73.4
2	105084975	105085025	50	105084987	25	48	9.2
2	105239025	105239100	75	105239037	24	69	13.1
2	105507950	105508075	125	105507962	23	109	21
2	105508575	105508650	75	105508587	22	66	5.2
2	105515175	105515200	25	105515187	22	22	1.3
2	106621900	106622100	200	106621962	27	195	22.3
2	109514325	109514400	75	109514337	23	66	13.1
2	109564075	109564150	75	109564087	22	66	3.9
2	112000175	112000350	175	112000237	28	184	13.1
2	112343100	112343175	75	112343137	24	70	13.1
2	113056875	113056900	25	113056887	23	23	1.3
2	113167150	113167200	50	113167162	24	47	1.3
2	114480575	114480625	50	114480587	23	45	2.6
2	115678425	115678625	200	115678487	25	191	30.2
2	115680775	115680850	75	115680812	24	70	11.8
2	116734050	116734350	300	116734162	30	312	39.3
2	116768000	116768475	475	116768312	50	729	142.9
2	116797850	116797950	100	116797862	25	95	5.2
2	116945975	116946300	325	116946012	29	332	51.1
2	117020150	117020300	150	117020287	27	145	28.8
2	117032225	117032525	300	117032412	41	393	73.4
2	117033450	117033750	300	117033637	29	309	61.6
2	117054425	117054575	150	117054512	26	146	22.3
2	117075975	117076050	75	117076037	27	75	11.8
2	117948975	117949000	25	117948987	23	23	2.6
2	118134350	118134475	125	118134387	25	124	13.1
2	118423475	118423800	325	118423637	33	379	47.2
2	118424050	118424175	125	118424087	24	109	17
2	118478050	118478350	300	118478087	26	267	27.5
2	118481225	118481250	25	118481237	22	22	3.9
2	118489475	118490225	750	118489762	58	1143	149.5
2	118528000	118528525	525	118528412	37	610	108.8
2	118528825	118529500	675	118529037	52	880	153.4
2	118588100	118588200	100	118588137	25	94	15.7
2	118588525	118588625	100	118588612	24	87	7.9
2	118590100	118590300	200	118590162	32	230	27.5
2	118709050	118709200	150	118709087	29	154	22.3
2	118722350	118722525	175	118722412	26	163	13.1
2	118987600	118987775	175	118987712	26	167	18.4
2	119014850	119015225	375	119015037	48	559	103.6
2	119034200	119034525	325	119034387	35	386	74.7
2	119095900	119096525	625	119096387	43	705	128.5
2	119157900	119158325	425	119158137	45	561	104.9
2	119164000	119164025	25	119164012	22	22	3.9
2	119500350	119500525	175	119500412	27	176	34.1
2	119567200	119567275	75	119567237	27	76	13.1
2	119569825	119569850	25	119569837	23	23	3.9
2	119584450	119585125	675	119584562	28	574	76.1
2	119625000	119625025	25	119625012	22	22	2.6
2	119853350	119853500	150	119853412	27	150	26.2
2	119901675	119902050	375	119901912	53	590	90.5
2	119902325	119902750	425	119902512	51	691	128.5
2	119919500	119919525	25	119919512	22	22	3.9
2	120139675	120139850	175	120139737	27	172	15.7
2	120178500	120178750	250	120178687	29	261	28.8
2	120229575	120229775	200	120229687	30	210	42
2	120230725	120230900	175	120230787	29	183	21
2	120392850	120392900	50	120392862	24	46	9.2
2	120802700	120802900	200	120802812	35	233	43.3
2	120834250	120834350	100	120834287	26	99	5.2
2	120996675	120996700	25	120996687	22	22	2.6
2	120997075	120997175	100	120997162	25	95	18.4
2	121114700	121115200	500	121115037	45	648	111.5
2	121131850	121131875	25	121131862	22	22	2.6
2	121132425	121132550	125	121132487	25	119	13.1
2	121181325	121181350	25	121181337	22	22	3.9
2	121184425	121184625	200	121184537	33	229	27.5
2	121273900	121274050	150	121273987	25	144	13.1
2	121631825	121631850	25	121631837	22	22	3.9
2	121632575	121632650	75	121632612	28	78	6.6
2	121692925	121693150	225	121693062	31	240	42
2	121973450	121973850	400	121973612	30	422	62.9
2	122012175	122012500	325	122012362	39	399	77.4
2	122060600	122060750	150	122060712	26	141	19.7
2	122201600	122202125	525	122201737	34	509	87.9
2	122204325	122204350	25	122204337	22	22	2.6
2	122206525	122206700	175	122206612	26	174	15.7
2	122436800	122436950	150	122436912	23	127	19.7
2	125073650	125073725	75	125073662	25	68	9.2
2	125331950	125331975	25	125331962	22	22	3.9
2	125332500	125332625	125	125332562	27	120	21
2	125684925	125685150	225	125685012	35	265	52.5
2	125691975	125692175	200	125692062	27	197	23.6
2	126419950	126420325	375	126420137	38	474	81.3
2	126423175	126423300	125	126423212	24	111	14.4
2	126591625	126591925	300	126591762	34	331	52.5
2	126604525	126604725	200	126604612	31	222	31.5
2	126702150	126702250	100	126702162	25	98	14.4
2	126826325	126826700	375	126826512	29	379	60.3
2	126827175	126827475	300	126827337	58	502	76.1
2	126834475	126834650	175	126834512	31	194	10.5
2	126903525	126903600	75	126903562	23	68	13.1
2	127188850	127188875	25	127188862	22	22	2.6
2	127189250	127189725	475	127189537	64	840	160
2	127307575	127307825	250	127307762	33	277	53.8
2	127347350	127347450	100	127347362	23	89	7.9
2	127410675	127410925	250	127410837	29	265	5.2
2	127435775	127435975	200	127435912	27	196	36.7
2	127556550	127556575	25	127556562	22	22	3.9
2	127599950	127600250	300	127600137	38	353	62.9
2	127657950	127658125	175	127657962	23	148	14.4
2	127950125	127950600	475	127950312	49	776	153.4
2	127993650	127993825	175	127993737	30	194	30.2
2	128037450	128037525	75	128037487	25	73	11.8
2	128059700	128059925	225	128059837	34	258	38
2	128165925	128165950	25	128165937	22	22	0
2	128166175	128166200	25	128166187	22	22	2.6
2	128190150	128190175	25	128190162	22	22	2.6
2	128513200	128513300	100	128513237	27	101	7.9
2	128524025	128524350	325	128524162	38	405	42
2	128524750	128525300	550	128525187	36	551	89.2
2	128643850	128643875	25	128643862	22	22	1.3
2	128700850	128701050	200	128700962	31	225	43.3
2	128769375	128769475	100	128769387	22	87	1.3
2	128892250	128892375	125	128892262	24	112	21
2	129009225	129010125	900	129009437	38	1096	153.4
2	129019600	129019650	50	129019637	23	45	7.9
2	129052100	129053125	1025	129052562	45	1343	186.2
2	129053500	129053575	75	129053562	24	68	11.8
2	129073175	129073675	500	129073512	37	596	95.7
2	129122475	129122675	200	129122587	29	202	39.3
2	129501525	129501925	400	129501737	57	690	121.9
2	129512725	129512750	25	129512737	22	22	3.9
2	129513500	129513600	100	129513562	25	94	18.4
2	129525025	129525225	200	129525087	25	186	32.8
2	129625850	129626050	200	129625962	37	258	36.7
2	129838725	129838775	50	129838737	25	50	6.6
2	130120400	130120725	325	130120587	41	427	77.4
2	130121750	130122050	300	130121862	29	299	48.5
2	130166950	130167075	125	130167012	26	123	21
2	130222700	130223200	500	130222962	41	683	124.6
2	130406925	130407175	250	130407012	29	248	23.6
2	130462400	130462775	375	130462687	29	364	53.8
2	130490425	130490700	275	130490537	44	363	55.1
2	130576550	130576625	75	130576562	28	74	0
2	130629525	130629725	200	130629587	25	194	36.7
2	130665225	130665425	200	130665312	29	211	31.5
2	130665650	130665675	25	130665662	22	22	0
2	130866475	130866875	400	130866587	38	484	68.2
2	130879275	130880325	1050	130880037	41	1175	186.2
2	130880650	130880975	325	130880812	47	451	73.4
2	130888825	130888950	125	130888862	25	114	10.5
2	130889450	130889700	250	130889637	27	234	30.2
2	130899950	130900000	50	130899962	23	45	1.3
2	130906275	130906425	150	130906337	26	142	23.6
2	130997225	130997725	500	130997537	32	526	95.7
2	131087550	131087825	275	131087662	28	259	31.5
2	131178775	131178925	150	131178862	25	139	15.7
2	131248775	131249050	275	131248937	41	374	56.4
2	131388350	131388500	150	131388437	29	163	7.9
2	131855025	131855225	200	131855087	27	200	2.6
2	132038050	132038300	250	132038187	41	344	62.9
2	132052650	132052725	75	132052662	24	68	7.9
2	132055675	132056050	375	132055812	37	470	83.9
2	132142000	132142325	325	132142137	30	330	65.6
2	132510300	132510675	375	132510487	40	472	86.5
2	132607175	132607200	25	132607187	22	22	3.9
2	132705100	132705800	700	132705237	42	775	66.9
2	134612175	134612200	25	134612187	22	22	2.6
2	134612625	134612700	75	134612687	23	66	9.2
2	135485675	135485850	175	135485737	30	181	28.8
2	135557200	135557550	350	135557487	28	336	59
2	135560500	135560575	75	135560512	23	68	9.2
2	135885175	135885375	200	135885337	27	191	26.2
2	136212975	136213100	125	136213037	25	114	0
2	136213325	136213375	50	136213337	22	44	0
2	136239200	136239300	100	136239212	22	85	14.4
2	136504450	136504475	25	136504462	22	22	1.3
2	136539800	136539900	100	136539812	22	86	14.4
2	139504450	139504625	175	139504562	31	184	28.8
2	139892750	139892950	200	139892812	27	198	32.8
2	139996450	139996550	100	139996487	25	93	15.7
2	142729075	142729125	50	142729087	22	44	5.2
2	143660750	143660800	50	143660762	22	44	7.9
2	143837375	143837475	100	143837437	26	95	10.5
2	144003075	144003150	75	144003112	24	70	13.1
2	144024225	144024275	50	144024237	22	44	6.6
2	144024500	144024600	100	144024512	24	94	18.4
2	144029775	144029900	125	144029887	24	112	17
2	144033800	144034075	275	144033987	32	305	55.1
2	144157700	144157850	150	144157762	25	143	5.2
2	144194825	144194850	25	144194837	22	22	3.9
2	144262725	144262825	100	144262812	25	91	14.4
2	144263150	144263300	150	144263237	27	145	17
2	144284800	144285350	550	144285162	57	725	136.4
2	144994100	144994350	250	144994212	30	270	51.1
2	145481300	145481500	200	145481362	26	194	0
2	145871175	145871325	150	145871212	25	142	26.2
2	145893300	145893425	125	145893362	24	115	18.4
2	146045000	146045200	200	146045062	26	201	39.3
2	146048850	146048875	25	146048862	22	22	2.6
2	146397650	146397850	200	146397737	33	226	35.4
2	146681625	146682025	400	146681712	37	449	69.5
2	147009800	147009975	175	147009862	33	195	18.4
2	147870200	147870225	25	147870212	22	22	3.9
2	148221225	148222075	850	148221587	60	1171	213.7
2	148232000	148232525	525	148232337	29	507	80
2	148232750	148232875	125	148232762	23	113	19.7
2	148497725	148498125	400	148497987	31	391	59
2	149655775	149656325	550	149655937	30	508	74.7
2	150188675	150188925	250	150188812	35	297	45.9
2	150494275	150494525	250	150494387	29	252	35.4
2	150499675	150499800	125	150499737	27	124	21
2	150562875	150563075	200	150562962	27	194	38
2	150611975	150612800	825	150612637	60	1057	198
2	150729600	150729625	25	150729612	22	22	2.6
2	150865200	150865525	325	150865312	45	467	47.2
2	151426225	151426475	250	151426287	32	235	45.9
2	151427400	151427425	25	151427412	23	23	3.9
2	151528650	151528925	275	151528787	38	335	44.6
2	151566675	151566875	200	151566762	28	193	27.5
2	151668275	151668475	200	151668387	34	238	28.8
2	151668800	151669100	300	151668962	43	410	65.6
2	151705675	151705875	200	151705762	30	203	28.8
2	151805675	151805800	125	151805787	23	106	10.5
2	151825575	151826175	600	151825987	29	583	101
2	151831500	151831525	25	151831512	23	23	3.9
2	151841200	151841450	250	151841337	41	341	43.3
2	151849650	151849875	225	151849762	29	236	23.6
2	151882725	151882750	25	151882737	23	23	2.6
2	151918600	151918675	75	151918637	24	69	11.8
2	151940625	151941325	700	151940812	42	825	145.5
2	152018500	152018550	50	152018512	23	46	5.2
2	152169550	152169700	150	152169587	29	160	15.7
2	152232275	152232425	150	152232312	27	142	10.5
2	152460275	152460525	250	152460387	35	291	35.4
2	152551275	152551350	75	152551337	25	71	10.5
2	152579325	152579675	350	152579487	34	382	38
2	152592125	152592350	225	152592212	42	300	43.3
2	152593650	152593700	50	152593687	23	45	7.9
2	152657275	152657300	25	152657287	22	22	1.3
2	152673325	152673500	175	152673387	31	197	24.9
2	152738075	152738175	100	152738112	26	96	7.9
2	152743000	152743025	25	152743012	22	22	3.9
2	152743625	152743750	125	152743687	23	111	19.7
2	153051300	153051500	200	153051387	28	200	38
2	153374125	153374325	200	153374212	26	191	30.2
2	153381525	153382600	1075	153381987	46	1231	226.8
2	153387425	153387625	200	153387537	27	190	38
2	153387975	153388100	125	153388062	24	113	13.1
2	153393925	153394000	75	153393937	22	66	13.1
2	153401425	153401500	75	153401462	24	71	11.8
2	153407025	153407225	200	153407037	22	151	26.2
2	153409175	153409400	225	153409287	36	268	26.2
2	153423500	153423525	25	153423512	22	22	3.9
2	153433300	153434175	875	153433987	55	1221	234.7
2	153435500	153435775	275	153435662	35	318	44.6
2	153458275	153459000	725	153458412	36	702	124.6
2	154058800	154059150	350	154058862	27	358	38
2	154126050	154126400	350	154126237	34	406	64.3
2	154233200	154233400	200	154233312	33	232	23.6
2	154375100	154375150	50	154375137	24	46	6.6
2	154395900	154396075	175	154395987	30	177	26.2
2	154398000	154398075	75	154398037	27	74	11.8
2	154429700	154429775	75	154429712	24	69	9.2
2	154439925	154440000	75	154439987	23	67	9.2
2	154503350	154503375	25	154503362	22	22	3.9
2	154529300	154529425	125	154529412	24	111	13.1
2	154560425	154560475	50	154560437	23	45	5.2
2	154615150	154615225	75	154615162	22	65	9.2
2	154768375	154768450	75	154768387	24	69	11.8
2	154768850	154768900	50	154768887	24	47	5.2
2	154876775	154876875	100	154876812	24	91	10.5
2	154877400	154877650	250	154877537	33	286	30.2
2	154908425	154908625	200	154908612	25	188	30.2
2	155183525	155183900	375	155183712	33	405	55.1
2	155299700	155299900	200	155299787	36	244	28.8
2	155331525	155332300	775	155331712	41	964	148.2
2	155340625	155340700	75	155340637	22	66	6.6
2	155418550	155418775	225	155418662	49	359	39.3
2	155438950	155439625	675	155439162	65	979	183.6
2	155448850	155449025	175	155448912	29	194	32.8
2	155450675	155450850	175	155450762	26	177	27.5
2	155518200	155518375	175	155518287	29	176	32.8
2	155554550	155555150	600	155555012	46	671	127.2
2	155568975	155569275	300	155569137	39	364	35.4
2	155579075	155579225	150	155579112	26	140	23.6
2	155635825	155635875	50	155635837	23	45	5.2
2	155636575	155636675	100	155636637	26	98	18.4
2	155657275	155657350	75	155657337	23	67	10.5
2	155660175	155660475	300	155660337	38	373	47.2
2	155755850	155756725	875	155756562	38	991	178.3
2	155767200	155768075	875	155767387	60	1221	177
2	155892225	155892400	175	155892337	27	170	23.6
2	155969250	155969375	125	155969287	25	119	18.4
2	156021900	156022275	375	156022137	48	548	66.9
2	156170725	156170975	250	156170862	33	273	51.1
2	156226775	156226900	125	156226837	29	130	15.7
2	156422400	156422425	25	156422412	22	22	3.9
2	156438950	156439125	175	156439062	33	211	28.8
2	156522875	156522925	50	156522887	24	48	2.6
2	156836450	156836500	50	156836462	24	47	9.2
2	156885150	156885250	100	156885187	24	92	17
2	156918150	156918225	75	156918187	24	69	9.2
[truncated: 12,602 more rows]

## Sheet: H3K27me3-enriched regions
Table S1: H3K27me3-enriched genomic regions in mESCs (Genome build: mm9)
ChIP-Seq analyses
CHROM	START	END	LENGTH	PEAK POS	PEAK HEIGHT	TOTAL TARGET COUNTS	TOTAL BACKGROUND COUNTS
1	3659800	3659950	150	3659912	22	122	9.7
1	3660550	3660750	200	3660637	21	153	25.4
1	3661300	3661400	100	3661362	19	73	14.2
1	3662325	3662650	325	3662462	22	267	12.7
1	3663450	3663650	200	3663512	20	148	21.6
1	4479900	4480125	225	4479987	21	171	33.6
1	4480500	4480975	475	4480687	48	649	76.1
1	4481575	4482050	475	4481887	31	473	47
1	4482325	4482375	50	4482337	17	34	3
1	4482600	4483750	1150	4483087	27	953	102.2
1	4484300	4485050	750	4484787	30	655	84.3
1	4485775	4485825	50	4485787	18	36	1.5
1	4486100	4488400	2300	4487962	37	2334	184.2
1	4560725	4561000	275	4560837	23	234	41.8
1	4562200	4562300	100	4562237	20	73	6
1	4678225	4678275	50	4678237	17	34	6
1	5008025	5008575	550	5008412	25	462	58.2
1	5008875	5009275	400	5009012	36	426	50.7
1	5009825	5011700	1875	5010937	34	1501	187.9
1	5011950	5012375	425	5012237	22	327	63.4
1	5905900	5908050	2150	5906987	41	2259	254.3
1	6348800	6349200	400	6348937	27	344	22.4
1	6349975	6350425	450	6350337	29	388	76.1
1	6430575	6431325	750	6430937	30	694	82.8
1	9289075	9289700	625	9289562	27	509	39.5
1	9290075	9290275	200	9290137	25	183	18.6
1	9536150	9536350	200	9536187	19	138	17.9
1	9785325	9785500	175	9785437	25	152	15.7
1	9786350	9786600	250	9786437	34	285	31.3
1	9787850	9787950	100	9787887	20	76	2.2
1	9790050	9790225	175	9790112	20	129	19.4
1	9838800	9838875	75	9838837	18	52	8.2
1	9839300	9839600	300	9839462	24	238	5.2
1	9840375	9840500	125	9840437	20	91	9.7
1	9899125	9899225	100	9899137	18	68	12.7
1	9954775	9954850	75	9954787	18	52	6.7
1	9956925	9957350	425	9957087	42	499	49.2
1	9957850	9957875	25	9957862	18	18	3
1	9958225	9958575	350	9958362	25	296	14.9
1	9959000	9959325	325	9959187	25	280	25.4
1	9959600	9959725	125	9959612	19	92	3
1	10223900	10223975	75	10223912	17	49	7.5
1	10794450	10794875	425	10794537	24	323	49.2
1	10984375	10985175	800	10985012	30	645	36.5
1	11318925	11319050	125	11318987	18	85	11.2
1	11319500	11319525	25	11319512	17	17	0.7
1	12854950	12855175	225	12855087	25	198	20.9
1	12981650	12981925	275	12981737	23	216	14.9
1	12982675	12982775	100	12982737	20	74	5.2
1	12984575	12984600	25	12984587	17	17	3
1	13114325	13117800	3475	13115262	50	3177	404.1
1	13118400	13118625	225	13118487	22	184	20.9
1	14493400	14493450	50	14493437	18	35	6
1	14494525	14494600	75	14494587	19	54	6
1	14495100	14495125	25	14495112	17	17	2.2
1	14495975	14496650	675	14496287	27	596	62.6
1	14497075	14497950	875	14497462	29	754	107.4
1	14743700	14744400	700	14744237	23	507	34.3
1	14744800	14745300	500	14745187	22	332	14.2
1	14745825	14745975	150	14745937	20	106	11.2
1	15276025	15276525	500	15276362	30	427	42.5
1	15277375	15277600	225	15277412	19	160	21.6
1	15277850	15278050	200	15277912	20	152	15.7
1	15881250	15881575	325	15881437	23	252	26.8
1	15882225	15882425	200	15882387	19	141	15.7
1	15883100	15883125	25	15883112	17	17	0
1	15883400	15883675	275	15883512	37	313	35.8
1	16082700	16083150	450	16082862	31	449	39.5
1	16084075	16084200	125	16084112	21	91	10.4
1	16096275	16096700	425	16096437	28	377	61.1
1	16097800	16098000	200	16097837	21	138	11.9
1	16510750	16510925	175	16510837	26	163	7.5
1	16512050	16512150	100	16512112	19	73	12.7
1	17081550	17081875	325	17081687	23	255	46.2
1	17082725	17082775	50	17082737	18	36	1.5
1	17086725	17087325	600	17087162	24	471	40.3
1	18047575	18048025	450	18047862	30	398	51.4
1	18048625	18049075	450	18048787	29	403	30.6
1	18049475	18049650	175	18049612	20	120	2.2
1	18049925	18050000	75	18049962	18	53	2.2
1	19092975	19093125	150	19093087	21	117	4.5
1	19093925	19095725	1800	19094087	36	1594	99.2
1	19095975	19096125	150	19096037	21	115	4.5
1	19098725	19098750	25	19098737	17	17	0
1	19099125	19099250	125	19099137	17	83	3.7
1	19100025	19100125	100	19100062	19	72	8.9
1	19100350	19100575	225	19100487	24	188	5.2
1	19101150	19101325	175	19101287	18	114	10.4
1	19102000	19102025	25	19102012	17	17	0
1	19197625	19197825	200	19197712	24	161	5.2
1	19199025	19199350	325	19199187	31	313	31.3
1	19199600	19200550	950	19200437	30	821	41.8
1	19200800	19200950	150	19200912	21	116	5.2
1	19201225	19201300	75	19201237	17	51	3.7
1	19201900	19202400	500	19202212	34	434	18.6
1	19202725	19203300	575	19203187	25	444	26.1
1	19204050	19204350	300	19204187	22	230	7.5
1	19204775	19205325	550	19204912	35	594	24.6
1	19206625	19206800	175	19206637	17	106	2.2
1	19207525	19207650	125	19207562	21	97	9.7
1	19221125	19221325	200	19221187	27	188	8.2
1	19221550	19221625	75	19221612	19	55	2.2
1	19224025	19224350	325	19224212	28	261	14.9
1	19226325	19227550	1225	19226487	28	932	61.9
1	19229000	19229100	100	19229037	19	72	3
1	19230225	19230850	625	19230412	28	526	72.3
1	19231150	19231275	125	19231187	18	87	11.2
1	19231975	19232625	650	19232062	26	536	30.6
1	19233075	19233150	75	19233087	19	56	3.7
1	21950375	21951350	975	21950612	34	752	93.2
1	21951875	21952975	1100	21952512	27	886	55.2
1	21953225	21953525	300	21953362	25	238	25.4
1	22540875	22541050	175	22540987	24	144	20.1
1	22541750	22541775	25	22541762	17	17	3
1	22542325	22542425	100	22542362	19	75	11.9
1	22542850	22542900	50	22542862	18	35	1.5
1	22810975	22811250	275	22811112	22	205	25.4
1	22811950	22812475	525	22812112	33	518	28.3
1	22813125	22813775	650	22813587	32	563	35
1	23766300	23766400	100	23766312	18	70	3
1	23767000	23769275	2275	23767962	31	2039	135
1	23770125	23770425	300	23770287	30	307	31.3
1	23771075	23771250	175	23771212	20	131	0
1	23771725	23771775	50	23771737	20	38	6.7
1	23930000	23930300	300	23930162	24	240	23.1
1	24591825	24592350	525	24591937	27	496	34.3
1	24592650	24593375	725	24593187	26	592	22.4
1	24593600	24594550	950	24593987	29	810	148.4
1	24595225	24595450	225	24595362	26	200	25.4
1	25885025	25885150	125	25885062	22	101	8.9
1	25886200	25886325	125	25886237	22	97	6
1	33965225	33965350	125	33965262	18	85	6.7
1	34514725	34514900	175	34514787	22	139	6
1	34515325	34515450	125	34515387	21	93	7.5
1	34515950	34516125	175	34516012	22	137	13.4
1	34517125	34517375	250	34517212	19	177	16.4
1	34530400	34530500	100	34530412	18	68	12.7
1	34592675	34592725	50	34592712	18	35	1.5
1	34634450	34634625	175	34634537	22	135	16.4
1	34635350	34635975	625	34635837	24	504	86.5
1	34637475	34637675	200	34637587	27	179	15.7
1	34734150	34734925	775	34734237	31	718	110.4
1	34735175	34735875	700	34735737	28	534	52.2
1	34779000	34779025	25	34779012	18	18	3
1	34805350	34805750	400	34805512	23	310	32.1
1	34806450	34807150	700	34806862	38	717	114.8
1	34807975	34808700	725	34808162	28	690	85
1	34809050	34809600	550	34809412	35	518	48.5
1	34810750	34810825	75	34810762	18	52	9.7
1	34986375	34986475	100	34986387	19	71	9.7
1	34986700	34986825	125	34986737	19	90	17.9
1	36325475	36325750	275	36325562	24	233	14.2
1	36327350	36327500	150	36327462	20	113	17.1
1	36327975	36328125	150	36327987	21	118	9.7
1	36359400	36359550	150	36359412	19	108	16.4
1	36359875	36359975	100	36359912	19	72	6.7
1	36365375	36365800	425	36365562	21	323	47
1	36529625	36530075	450	36529662	21	288	47.7
1	36615500	36617025	1525	36616612	29	1163	110.4
1	37357750	37358300	550	37357837	24	365	47
1	37775425	37775500	75	37775462	18	53	1.5
1	37776350	37776450	100	37776362	18	68	11.9
1	37777825	37778250	425	37778187	22	292	20.9
1	37778500	37778775	275	37778662	24	219	23.9
1	38681950	38681975	25	38681962	18	18	1.5
1	38682750	38683525	775	38683337	27	590	74.6
1	38685300	38685325	25	38685312	17	17	0
1	38686125	38686250	125	38686162	19	90	11.9
1	38892425	38892725	300	38892562	29	266	44
1	38893525	38893800	275	38893687	28	242	32.8
1	38894350	38894550	200	38894462	26	181	8.2
1	39248600	39248700	100	39248687	18	69	3
1	39249200	39249400	200	39249287	20	138	12.7
1	39251100	39252425	1325	39252037	32	1023	58.9
1	39252975	39253150	175	39253037	26	155	29.1
1	39534575	39534675	100	39534587	17	67	6
1	39707550	39707700	150	39707612	22	115	15.7
1	39707950	39708250	300	39708162	29	296	49.2
1	39708950	39709150	200	39709087	26	163	14.9
1	39954425	39954500	75	39954437	18	52	1.5
1	40142325	40142375	50	40142337	20	37	2.2
1	40323025	40323325	300	40323312	19	198	26.8
1	40324000	40324025	25	40324012	17	17	0.7
1	40382150	40383600	1450	40382312	25	1030	140.9
1	40735075	40736025	950	40735162	28	706	106.6
1	40736350	40736675	325	40736387	20	223	34.3
1	40737250	40737925	675	40737662	31	600	53.7
1	40738525	40741150	2625	40739112	38	2325	246.1
1	41191675	41191875	200	41191737	22	151	22.4
1	42548825	42548975	150	42548837	17	99	3
1	42549625	42549675	50	42549637	19	36	3
1	42740975	42741475	500	42741112	31	494	94.7
1	42741750	42744475	2725	42741887	42	2403	143.9
1	42744700	42745325	625	42745112	26	491	51.4
1	42745650	42745825	175	42745762	23	142	11.2
1	42746150	42746250	100	42746212	20	72	13.4
1	42746750	42747300	550	42747187	26	461	32.1
1	42748550	42748700	150	42748612	21	114	20.1
1	42749100	42749325	225	42749187	26	201	20.9
1	42750250	42751000	750	42750837	24	544	66.4
1	42752000	42752150	150	42752037	19	105	0
1	42752675	42753650	975	42752787	35	1039	41
1	42754900	42755450	550	42755087	35	605	50.7
1	42755750	42756675	925	42755937	32	787	41
1	42757725	42757825	100	42757787	19	74	6
1	42759225	42759250	25	42759237	17	17	0.7
1	42766100	42766525	425	42766437	21	270	34.3
1	42766750	42766900	150	42766812	21	113	17.1
1	42767925	42769125	1200	42768612	35	1281	82.8
1	42769850	42771350	1500	42771062	39	1552	103.6
1	42771650	42771900	250	42771737	23	199	18.6
1	42772900	42773275	375	42773187	20	260	35.8
1	42776125	42776250	125	42776137	17	85	7.5
1	43009575	43009650	75	43009612	18	53	6
1	43010450	43010700	250	43010562	33	254	35
1	43010975	43011125	150	43011062	22	120	8.2
1	43011725	43011825	100	43011737	18	69	9.7
1	43012875	43012925	50	43012887	18	35	1.5
1	43148250	43148275	25	43148262	18	18	0
1	43219375	43219550	175	43219537	18	115	14.9
1	43220000	43220575	575	43220137	26	505	41.8
1	43220850	43222250	1400	43221587	37	1314	140.9
1	43957025	43957200	175	43957112	24	148	23.1
1	44256450	44256475	25	44256462	17	17	1.5
1	46144625	46144725	100	46144712	18	63	8.9
1	46145400	46145675	275	46145537	33	283	14.2
1	50982125	50982350	225	50982212	25	200	23.1
1	50982650	50983850	1200	50983337	32	989	107.4
1	50984725	50985150	425	50985062	25	365	37.3
1	51973225	51973575	350	51973312	23	256	28.3
1	51998500	51998600	100	51998537	18	67	0.7
1	52556500	52556725	225	52556637	23	184	27.6
1	52783200	52783475	275	52783337	25	230	20.1
1	52784425	52784750	325	52784562	32	322	61.9
1	54249025	54249075	50	54249037	18	36	1.5
1	54249775	54249950	175	54249887	26	150	19.4
1	54250750	54251150	400	54250812	25	333	31.3
1	54252025	54252225	200	54252112	32	227	30.6
1	54252650	54253100	450	54252762	21	316	7.5
1	54980625	54980850	225	54980812	21	173	13.4
1	54981225	54981450	225	54981312	27	212	10.4
1	54981700	54982550	850	54982087	29	587	83.5
1	55418925	55419500	575	55419237	46	839	37.3
1	55419750	55420100	350	55419812	19	214	30.6
1	55461950	55462425	475	55462137	36	560	39.5
1	55463300	55464475	1175	55463812	33	1106	69.3
1	55464850	55464975	125	55464912	20	94	3.7
1	55465925	55466025	100	55465937	17	67	11.9
1	57025000	57025200	200	57025087	25	177	3.7
1	57025875	57028000	2125	57026287	31	1861	114.1
1	57028400	57028650	250	57028537	24	196	21.6
1	57030475	57030650	175	57030537	20	125	8.2
1	57032550	57035700	3150	57033437	34	2817	222.2
1	57036375	57037275	900	57037087	39	923	103.6
1	57037500	57038350	850	57037662	40	928	64.1
1	57038625	57042350	3725	57038937	45	3423	287.1
1	57832350	57832650	300	57832512	36	320	49.2
1	57833650	57833800	150	57833662	22	125	13.4
1	59562900	59562975	75	59562937	18	52	6
1	59563225	59563825	600	59563362	25	443	61.1
1	59566500	59566875	375	59566737	20	267	48.5
1	60099175	60099575	400	60099412	28	335	58.9
1	60100975	60101275	300	60101112	23	244	11.2
1	61684075	61684100	25	61684087	18	18	0
1	61684725	61685175	450	61684887	27	393	32.8
1	61686150	61686625	475	61686487	25	369	61.1
1	62748050	62748350	300	62748187	25	235	44.7
1	62748750	62749050	300	62748862	31	293	14.9
1	62749300	62749575	275	62749412	32	280	20.9
1	62750100	62753150	3050	62752212	37	2941	150.6
1	62753650	62754425	775	62754187	27	621	79.8
1	62754750	62754975	225	62754787	22	181	6
1	63295200	63295875	675	63295612	30	550	70.8
1	63296450	63296600	150	63296462	23	125	17.1
1	63298100	63298225	125	63298137	20	95	17.9
1	63299300	63299325	25	63299312	17	17	3
1	63309075	63309175	100	63309137	21	77	5.2
1	63321575	63321675	100	63321637	18	70	7.5
1	63659875	63660475	600	63660287	35	589	35.8
1	63661075	63661100	25	63661087	17	17	2.2
1	63710900	63711100	200	63711087	22	157	26.8
1	63712750	63712775	25	63712762	17	17	1.5
1	65357650	65357850	200	65357787	23	164	23.9
1	65358100	65358375	275	65358237	25	232	17.9
1	66515350	66515550	200	66515487	23	163	21.6
1	66865275	66865525	250	66865362	30	237	14.2
1	66866925	66867000	75	66866937	18	53	0
1	69151675	69151875	200	69151812	20	141	25.4
1	69152125	69152250	125	69152137	17	81	7.5
1	69152500	69153150	650	69152637	26	532	41
1	69154075	69154950	875	69154237	23	597	52.9
1	69422850	69422975	125	69422937	22	97	14.9
1	69423900	69424225	325	69423962	22	247	48.5
1	72331175	72331475	300	72331287	25	247	30.6
1	72332675	72332775	100	72332712	21	78	14.2
1	72577625	72577750	125	72577687	19	88	11.9
1	72581575	72581600	25	72581587	17	17	1.5
1	72582275	72582975	700	72582787	35	706	88.7
1	72583200	72583425	225	72583312	24	185	23.1
1	72907700	72907750	50	72907712	17	34	6
1	72918250	72918925	675	72918487	38	701	89.5
1	72920025	72921925	1900	72920937	42	2088	131.2
1	72922350	72922575	225	72922387	24	184	29.8
1	72922825	72923850	1025	72923562	26	769	57.4
1	72994900	72994975	75	72994912	17	50	0.7
1	74082250	74082275	25	74082262	17	17	0
1	74082775	74082875	100	74082787	18	70	3
1	74114075	74114150	75	74114087	18	53	6.7
1	74143350	74143600	250	74143512	23	200	21.6
1	74143950	74144350	400	74144262	23	307	13.4
1	74145275	74145850	575	74145662	30	526	35.8
1	74146425	74147000	575	74146537	27	493	41.8
1	74147325	74147475	150	74147462	19	104	15.7
1	74148125	74148175	50	74148137	17	34	3
1	74149625	74149825	200	74149737	22	153	9.7
1	74168625	74168750	125	74168637	18	87	7.5
1	74169200	74170850	1650	74170662	28	1350	137.2
1	74171325	74172075	750	74171737	28	562	66.4
1	74172550	74172700	150	74172587	18	99	7.5
1	74377900	74378075	175	74377962	25	156	23.1
1	74379900	74379950	50	74379912	17	34	6
1	74380450	74380575	125	74380562	18	85	12.7
1	74442025	74442825	800	74442187	38	822	108.1
1	74794225	74794525	300	74794412	31	293	32.1
1	74794850	74795150	300	74794987	26	261	8.2
1	74810450	74810650	200	74810562	19	140	19.4
1	74810925	74811125	200	74811087	19	139	14.9
1	74815125	74815425	300	74815237	22	221	22.4
1	74815875	74816125	250	74815937	24	202	12.7
1	74816475	74818100	1625	74816837	55	2133	130.5
1	74818675	74819575	900	74819187	46	1119	49.2
1	74820400	74821400	1000	74821262	28	827	85
1	74828750	74830500	1750	74829812	40	1854	237.9
1	74830825	74831025	200	74830912	19	136	23.1
1	74831900	74831975	75	74831937	18	52	6
1	74832525	74832625	100	74832537	18	69	11.9
1	74832900	74833050	150	74832962	21	113	7.5
1	74834050	74834250	200	74834112	22	155	15.7
1	74835350	74835725	375	74835587	27	337	55.9
1	74836300	74841875	5575	74839612	39	5174	574.9
1	74844000	74844025	25	74844012	17	17	0
1	74844400	74844500	100	74844462	19	70	12.7
1	74844850	74845100	250	74844962	25	217	20.1
1	74845575	74845775	200	74845687	26	164	0
1	74846000	74847900	1900	74847212	41	1965	242.3
1	74848150	74849700	1550	74848337	70	2110	122.3
1	74850050	74853000	2950	74851187	50	3607	322.9
1	74853350	74853575	225	74853462	26	195	12.7
1	74853900	74854525	625	74854087	36	613	62.6
1	74901850	74903650	1800	74902387	49	1864	108.1
1	74925250	74925400	150	74925262	18	103	16.4
1	74926425	74926475	50	74926437	17	34	0
1	74927325	74927350	25	74927337	17	17	0.7
1	74927600	74928775	1175	74927962	63	1829	111.8
1	74929000	74931725	2725	74929637	56	4005	279.6
1	74932275	74933800	1525	74933662	42	1824	90.2
1	74934100	74934300	200	74934162	21	150	5.2
1	74934675	74934875	200	74934812	24	170	11.9
1	74935175	74935325	150	74935262	21	113	3
1	74936125	74937500	1375	74936787	30	1255	61.1
1	74937825	74940075	2250	74939412	49	2674	197.6
1	74940350	74940950	600	74940437	22	464	35.8
1	74941200	74941350	150	74941237	21	115	4.5
1	74945525	74947200	1675	74946687	56	2292	132
1	74947825	74947900	75	74947837	17	51	6.7
1	74949600	74950350	750	74949762	35	644	99.2
1	74992500	74993225	725	74992787	21	506	94
1	74993475	74994675	1200	74993587	33	1078	94
1	74994925	74995425	500	74995187	42	632	82
1	74995650	74997875	2225	74996687	48	2567	142.4
1	74998200	74999800	1600	74998737	44	1867	162.5
1	75000025	75000875	850	75000187	27	603	82
1	75137475	75137675	200	75137612	25	166	6.7
1	75275200	75275650	450	75275512	22	315	9.7
1	75356350	75356500	150	75356437	19	106	13.4
1	75382600	75382700	100	75382637	18	71	6
1	75383350	75386875	3525	75384987	37	3100	429.5
1	75417325	75417950	625	75417812	21	435	79
1	75418425	75420875	2450	75419187	50	2746	173
1	75429200	75429225	25	75429212	17	17	1.5
1	75445375	75447100	1725	75446612	36	1627	136.5
1	75447350	75448200	850	75447537	29	788	82
1	75450375	75450450	75	75450412	18	52	4.5
1	75450850	75451225	375	75450937	25	272	18.6
1	75454700	75455050	350	75454962	28	305	33.6
1	75455625	75455700	75	75455637	17	51	6.7
1	75456025	75456500	475	75456187	28	416	72.3
1	75482775	75483700	925	75483212	23	662	124.5
1	77509225	77509300	75	77509262	19	54	10.4
1	77510300	77510800	500	77510437	24	419	38
1	77512025	77512575	550	77512437	30	517	23.9
1	78118050	78118500	450	78118212	33	455	49.2
1	78119050	78119150	100	78119087	20	74	12.7
1	78184975	78185225	250	78185137	31	254	9.7
1	78185550	78185925	375	78185762	26	325	47.7
1	78186325	78188625	2300	78186712	39	1909	86.5
1	78188850	78189600	750	78189212	43	811	47
1	78189825	78190700	875	78190437	50	1060	19.4
1	78191450	78194800	3350	78191987	49	3454	161.1
1	78195375	78197175	1800	78196162	49	2178	124.5
1	78197775	78199300	1525	78199162	41	1432	68.6
1	78199650	78201525	1875	78199937	45	2086	100.7
1	78201800	78202075	275	78201912	31	271	17.9
1	78202375	78202400	25	78202387	17	17	2.2
1	78202675	78202725	50	78202687	19	36	3
1	78203025	78203100	75	78203037	19	56	11.2
1	78203325	78203475	150	78203412	21	114	7.5
1	78206500	78206750	250	78206612	24	207	4.5
1	78208725	78208925	200	78208887	23	156	16.4
1	78209475	78209700	225	78209537	23	185	35.8
1	78210575	78211875	1300	78210787	35	1193	86.5
1	78212400	78213225	825	78212737	31	807	64.1
1	78214000	78215875	1875	78215187	37	1649	173
1	78216175	78216825	650	78216687	37	742	42.5
1	78305425	78305850	425	78305712	22	290	41
1	78306575	78307925	1350	78307012	29	989	108.1
1	78308950	78309200	250	78309087	32	281	4.5
1	78309825	78309850	25	78309837	17	17	1.5
1	78508175	78508325	150	78508237	21	119	17.9
1	79853500	79853850	350	79853687	29	309	37.3
1	79854400	79854750	350	79854537	25	293	7.5
1	79855550	79856250	700	79855737	35	602	107.4
1	79857525	79857550	25	79857537	17	17	0.7
1	80235425	80235500	75	80235437	18	53	8.9
1	80753275	80753350	75	80753287	18	52	5.2
1	80753925	80754450	525	80754037	30	520	76.1
1	80755250	80755375	125	80755287	21	95	10.4
1	80756300	80756800	500	80756462	19	349	41.8
1	82284475	82285375	900	82284837	23	688	106.6
1	82285825	82287175	1350	82286587	27	1065	128.2
1	82582725	82582925	200	82582837	22	159	30.6
1	82584050	82584150	100	82584137	18	69	6.7
1	84691375	84691575	200	84691512	23	156	10.4
1	84706750	84706900	150	84706787	19	110	13.4
1	84931375	84931575	200	84931437	19	139	24.6
1	84932300	84932500	200	84932412	24	172	33.6
1	87913375	87913800	425	87913737	21	290	27.6
1	87914425	87917050	2625	87916087	40	2438	243.8
1	87941275	87942200	925	87941637	35	992	74.6
1	87942875	87944100	1225	87943287	49	1400	146.9
1	87945750	87945850	100	87945762	19	72	4.5
1	88563325	88563450	125	88563362	18	87	14.9
1	88564050	88564550	500	88564237	29	443	53.7
1	88564950	88567100	2150	88565762	38	1932	254.3
1	88567325	88568725	1400	88568312	52	1603	226.7
1	88569450	88569500	50	88569462	18	35	4.5
1	89022825	89023000	175	89022887	22	134	2.2
1	89024675	89025075	400	89024887	30	373	52.9
1	89048275	89048825	550	89048387	22	413	53.7
1	89049050	89052500	3450	89049837	57	4176	356.4
1	89052775	89055150	2375	89053087	44	2689	170
1	89055400	89055425	25	89055412	18	18	1.5
1	89067975	89068175	200	89068062	25	166	14.9
1	89069750	89069800	50	89069787	18	35	2.2
1	89082475	89082575	100	89082512	19	68	7.5
1	89082800	89083350	550	89083112	24	419	29.8
1	89158650	89158950	300	89158737	25	263	20.9
1	89159225	89159400	175	89159287	21	127	8.2
1	89159775	89161675	1900	89160087	33	1720	186.4
1	89161900	89163450	1550	89162362	39	1689	227.4
1	89164300	89164600	300	89164487	22	217	23.1
1	89166075	89166275	200	89166162	25	181	19.4
1	89370675	89371775	1100	89371162	27	818	83.5
1	89372675	89373275	600	89372837	23	446	68.6
1	89403650	89403675	25	89403662	17	17	0
1	89404400	89405000	600	89404762	25	410	30.6
1	89405325	89406775	1450	89405587	34	1409	161.1
1	89407200	89407225	25	89407212	17	17	2.2
1	89407575	89408050	475	89407662	26	357	61.1
1	90101150	90101925	775	90101812	25	588	67.1
1	90131675	90131700	25	90131687	17	17	2.2
1	90491075	90491100	25	90491087	17	17	1.5
1	91350400	91350425	25	91350412	17	17	3
1	91478400	91478800	400	91478437	19	262	32.1
1	91652250	91652275	25	91652262	17	17	1.5
1	91817800	91818200	400	91817937	21	283	52.9
1	91820500	91820525	25	91820512	17	17	2.2
1	91825200	91825275	75	91825262	19	54	4.5
1	91828450	91829900	1450	91829287	28	1157	97.7
1	91830325	91831175	850	91830762	24	603	62.6
1	91831925	91832225	300	91832062	26	259	20.9
1	91838375	91838775	400	91838487	25	326	48.5
1	91863850	91864500	650	91864012	29	562	44.7
1	91865275	91866775	1500	91865787	34	1460	167
1	91867125	91867625	500	91867537	22	338	67.1
1	91867900	91867950	50	91867937	19	37	1.5
1	91888275	91888625	350	91888562	21	239	6
1	91889050	91890000	950	91889287	34	1021	121.5
1	91890325	91890900	575	91890437	26	446	76.1
1	92807050	92807100	50	92807062	19	37	3
1	92894150	92895125	975	92894787	32	995	117.1
1	92895650	92896725	1075	92895937	32	898	123
1	92896950	92897250	300	92897062	26	254	14.2
1	93077325	93077525	200	93077437	26	175	24.6
1	93239650	93239700	50	93239662	17	34	4.5
1	93239950	93240050	100	93239987	19	70	8.9
1	93240450	93240700	250	93240562	26	220	14.9
1	93241075	93241625	550	93241337	24	420	47.7
1	93242725	93243100	375	93242862	26	326	35
1	93263275	93263375	100	93263337	19	71	12.7
1	93308775	93308825	50	93308812	21	39	3
1	93354275	93355625	1350	93354862	35	1303	99.2
1	93356875	93357075	200	93356962	24	169	13.4
1	93676100	93676150	50	93676112	17	34	4.5
1	93696375	93696825	450	93696537	19	282	20.1
1	93697050	93697750	700	93697262	33	694	64.9
1	93698325	93699700	1375	93698512	45	1523	202.8
1	93701925	93701950	25	93701937	18	18	1.5
1	94728875	94728950	75	94728912	20	55	10.4
1	94729475	94729925	450	94729637	25	374	38
1	94995450	94995475	25	94995462	17	17	3
1	94995700	94996350	650	94996012	23	489	89.5
1	94996625	94998500	1875	94996887	32	1706	240.1
1	94998775	94999500	725	94999137	36	749	99.2
1	94999900	95000300	400	94999987	19	274	9.7
1	95073825	95073850	25	95073837	17	17	0.7
1	95131975	95132125	150	95132037	21	115	14.9
1	95133025	95133200	175	95133162	23	134	21.6
1	95297025	95297050	25	95297037	18	18	1.5
1	95297400	95297900	500	95297487	24	356	51.4
1	95581350	95581500	150	95581362	19	111	9.7
1	95583800	95584000	200	95583862	18	130	17.1
1	97562775	97562975	200	97562862	28	192	3.7
1	97563825	97563900	75	97563837	18	52	6
1	97564300	97564900	600	97564687	28	495	64.1
1	97565175	97565375	200	97565237	24	172	23.1
1	99991275	99991425	150	99991337	19	105	18.6
1	99993175	99993375	200	99993187	17	132	14.9
1	106665400	106666175	775	106665562	27	654	76.8
1	106666500	106666550	50	106666512	18	36	1.5
1	106666775	106666925	150	106666812	19	108	11.2
1	107251450	107251775	325	107251662	24	267	44
1	107252700	107252950	250	107252787	29	229	15.7
1	107674950	107675100	150	107675037	20	104	19.4
1	107676825	107677075	250	107676912	26	209	29.8
1	107677450	107678600	1150	107678237	40	1264	123.8
1	107678925	107679225	300	107679112	31	294	45.5
1	108070350	108070550	200	108070362	17	124	15.7
1	108608500	108609425	925	108608812	32	800	149.1
1	108610125	108610350	225	108610187	22	176	3
1	108612025	108612225	200	108612087	19	142	18.6
1	111879750	111880275	525	111879887	31	446	59.7
1	120671650	120671675	25	120671662	19	19	3
1	120722700	120722775	75	120722712	19	52	8.9
1	120723125	120723225	100	120723162	18	70	6
1	120948550	120948800	250	120948662	19	174	21.6
1	121086525	121086650	125	121086562	20	93	15.7
1	121315200	121315300	100	121315237	18	69	8.9
1	121316350	121316550	200	121316437	22	157	18.6
1	121317125	121317225	100	121317162	19	71	13.4
1	121319425	121319575	150	121319462	23	121	10.4
1	121902925	121903125	200	121903012	19	142	28.3
1	121903625	121903750	125	121903662	20	92	17.9
1	121904150	121905050	900	121904887	26	757	35.8
1	121905425	121905575	150	121905512	21	114	7.5
1	122160775	122160900	125	122160862	20	93	12.7
1	122161125	122161275	150	122161237	19	102	17.1
1	122234975	122235825	850	122235537	26	641	91
1	122236075	122236275	200	122236112	25	175	8.2
1	122236675	122237650	975	122236762	33	889	44.7
1	122237900	122240400	2500	122238662	41	2356	197.6
1	122488600	122488675	75	122488612	20	56	2.2
1	122489250	122489275	25	122489262	17	17	3
1	122489725	122490000	275	122489812	24	217	2.2
1	122490250	122490325	75	122490262	18	53	5.2
1	122491450	122493500	2050	122492237	36	2057	152.1
1	122493800	122499125	5325	122498187	49	5175	374.3
1	122499375	122499450	75	122499412	19	56	2.2
1	122499950	122502500	2550	122501162	48	2554	203.6
1	122503025	122503950	925	122503762	29	814	58.2
1	122504275	122504850	575	122504662	27	514	35.8
1	122505100	122505275	175	122505162	23	133	11.9
1	122508900	122509725	825	122508987	24	663	41.8
1	122510075	122510750	675	122510112	22	445	58.9
1	122511050	122511325	275	122511212	26	238	38.8
1	122511600	122511800	200	122511712	21	145	5.2
1	122512700	122512950	250	122512812	22	182	14.9
1	123073900	123074050	150	123073937	20	111	10.4
1	123074700	123074725	25	123074712	17	17	3
1	123075275	123075425	150	123075337	22	120	12.7
1	123423750	123425550	1800	123424112	32	1528	255
1	125940775	125941675	900	125941037	23	682	71.6
1	125943175	125943675	500	125943287	26	431	28.3
1	127807900	127808650	750	127808012	26	582	52.9
1	127808900	127809675	775	127809487	35	800	61.9
1	128388750	128389025	275	128388862	23	209	25.4
1	128726575	128726725	150	128726637	21	115	21.6
1	129572650	129574100	1450	129573462	43	1429	68.6
1	129574450	129575175	725	129574587	37	838	45.5
1	129575675	129576475	800	129576287	39	853	94
1	130485550	130486900	1350	130486087	27	1034	154.3
1	130487325	130488325	1000	130487637	34	901	100.7
1	130488550	130488575	25	130488562	17	17	0.7
1	131169125	131169150	25	131169137	17	17	0.7
1	131169425	131169800	375	131169612	29	346	16.4
1	131170275	131170825	550	131170587	24	450	16.4
1	131171350	131171450	100	131171362	18	70	10.4
1	132774250	132774650	400	132774412	32	378	45.5
[truncated: 16,372 more rows]

[truncated: 1 more sheets: QC metrics]
