# Supplementary material for: H2A.Z Acidic Patch Couples Chromatin Dynamics to Regulation of Gene Expression Programs during ESC Differentiation
Source: PLoS Genet. 2013 Aug 22;9(8):e1003725. doi: 10.1371/journal.pgen.1003725 (PMC3749939; doi:10.1371/journal.pgen.1003725)
Supplement: Table S3 — Nanostring analyses of mRNA abundance in H2A.ZWT, H2A.ZKD and H2A.ZAP3 during ESC differentiation. (XLSX) [file pgen.1003725.s008.xlsx]

## Sheet: Table Key
Table S3: Nanostring analyses of mRNA abundance in H2A.ZWT, H2A.ZKD and H2A.ZAP3 during ESC differentiation
Relates to Figure 3 in Subramanian et al.
NS-NonNorm: Raw non-normalized transcript counts generated by Nanostring
NS-Norm: Log transcript counts normalized to the geometric mean of the counts from the probes designed to the house keeping genes Gapdh, Tubb5 and Cltc.

## Sheet: NS-NonNorm
Table S3: Nanostring analyses of mRNA abundance in H2A.ZWT, H2A.ZKD and H2A.ZAP3 during ESC differentiation
Non-normalized transcript counts generated from probes designed againts each gene in the code set.
Gene name	Gene symbol	ESC-D0	ESC-D3	H2A.ZKD-D0	H2A.ZKD-D3	H2A.ZWT-D0	H2A.ZWT-D3	H2A.ZAP3-D0	H2A.ZAP3-D3
Bmi1	NM_007552.4	38.2152	21.3241	34.3848	12.0845	24.914	37.6735	163.599	90.811
Cbx1	NM_007622.3	54.1382	35.2311	18.8562	62.6197	49.8281	42.5034	90.9961	38.082
Cbx5	NM_001076789.1	2767.42	1867.25	2192.87	2215.86	1776.28	2641.97	5229.37	2130.64
Cd34	NM_001111059.1	22.2922	186.354	96.4994	35.1549	45.2144	73.4149	436.588	362.268
Cdh1	NM_009864.2	3686.18	2371.61	2363.68	2249.91	1893.47	3534.54	812.189	351.527
Cdh5	NM_009868.3	7.96151	9.27134	9.9827	24.169	20.3003	16.4218	376.569	298.798
Cdx2	NM_007673.3	11.1461	13.907	25.5113	15.3803	9.22742	27.0476	62.9228	94.7169
Cltc	NM_001003908.1	5655.85	4528.12	5825.46	4001.07	3707.58	7322.17	7070.59	3236.97
Des	NM_010043.1	58.9152	42.6482	86.5167	64.8169	46.1371	47.3333	272.02	530.219
Dnmt1	NM_010066.3	1208.56	995.742	1068.15	889.859	811.09	1011.39	1741.51	721.606
Dnmt3a	NM_007872.4	222.922	125.163	184.125	210.929	150.407	206.721	335.911	272.433
Dnmt3b	NM_001003961.3	1984.01	1116.27	649.984	6708	3718.65	5155.47	703.768	194.316
Dppa4	NM_001018002.1	1539.76	1767.12	1961.05	494.366	979.029	1249.02	192.641	48.8231
Dpy30	NM_024428.4	4319.91	3917.14	3842.23	3069.46	3061.66	4419.39	3409.45	1348.5
Ehmt2	NM_145830.1	1893.25	1851.49	1933.32	973.351	1050.08	2108.75	3206.16	1405.13
Eomes	NM_010136.2	33.4383	38.0125	29.9481	162.591	33.2187	85.9728	170.376	62.4936
Esrrb	NM_011934.3	4103.36	3926.41	4366.88	279.042	989.179	546.748	424.971	93.7404
Ezh1	NM_007970.1	226.107	149.269	200.763	99.9718	92.2742	146.83	193.609	85.9287
Ezh2	NM_007971.2	1539.76	1503.81	1792.45	882.168	942.12	1499.21	2381.39	843.664
Fgf4	NM_010202.5	1477.66	926.207	1033.76	236.197	460.448	681.02	124.878	48.8231
Flt1	NM_010228.3	264.322	89.0049	33.2757	172.479	71.9739	283.034	1454.97	581.972
Foxa2	NM_010446.1	3.1846	18.5427	19.9654	27.4648	17.5321	94.6666	485.958	76.1641
Gapdh	NM_008084.1	26309.6	22648	24170.3	20951.2	19703.3	37813.5	36319.1	14591.3
Gata4	NM_008092.3	62.0998	58.4095	351.613	68.1126	107.038	819.156	514.999	536.078
Gata6	NM_010258.3	41.3998	71.3893	443.675	32.9577	85.815	897.401	501.447	1058.49
Gusb	NM_010368.1	436.291	320.789	363.814	313.098	274.054	455.945	632.133	406.208
H2afv	NM_029938.1	2810.41	2128.7	2135.19	1981.86	1822.42	2073.01	6204.19	2728.24
H2afz_3prime	NM_016750.2	746.789	497.871	307.245	606.422	221.458	337.129	732.809	272.433
H2afz_5prime	NM_016750.2	8041.12	4500.31	3409.65	6812.36	2278.25	4152.77	6784.05	2362.06
Hand1	NM_008213.2	12.7384	19.4698	23.293	2.19718	5.53645	15.4558	347.528	626.889
Hand2	NM_010402.4	23.8845	19.4698	11.0919	7.69014	6.45919	18.3537	315.582	609.313
HoxA1	NM_010449.4	12.7384	18.5427	18.8562	13.1831	6.45919	13.5238	21.297	12.694
HoxA10	NM_008263.3	12.7384	29.6683	29.9481	15.3803	7.38194	31.8775	30.0094	47.8467
HoxA13	NM_008264.1	4.7769	0.927134	6.65513	3.29577	4.61371	0.965986	6.77631	9.76463
HoxA2	NM_010451.1	28.6614	19.4698	14.4195	4.39436	8.30468	21.2517	92.9322	65.423
HoxA3	NM_010452.3	12.7384	9.27134	12.2011	8.78873	6.45919	14.4898	26.1372	20.5057
HoxA4	NM_008265.3	14.3307	13.907	22.1838	7.69014	7.38194	12.5578	13.5526	27.341
HoxA5	NM_010453.5	17.5153	45.4296	54.3502	26.3662	19.3776	58.9251	39.6898	50.7761
HoxA6	NM_010454.1	7.96151	10.1985	13.3103	7.69014	1.84548	6.7619	17.4248	12.694
HoxA7	NM_010455.2	19.1076	23.1784	9.9827	16.4789	18.4548	23.1837	24.2011	15.6234
HoxA9	NM_010456.2	11.1461	6.48994	8.87351	9.88732	4.61371	7.72789	10.6485	14.6469
HoxD1	NM_010467.2	9.55381	9.27134	12.2011	6.59154	6.45919	17.3877	21.297	21.4822
HoxD10	NM_013554.4	20.6999	11.1256	6.65513	10.9859	5.53645	11.5918	24.2011	25.388
HoxD11	NM_008273.1	9.55381	7.41708	6.65513	3.29577	3.69097	10.6258	16.4567	14.6469
HoxD12	NM_008274.2	19.1076	11.1256	5.54594	8.78873	8.30468	18.3537	18.3928	15.6234
HoxD13	NM_008275.2	12.7384	9.27134	7.76432	5.49295	10.1502	11.5918	5.80826	8.78816
HoxD3	NM_010468.2	9.55381	9.27134	7.76432	6.59154	3.69097	12.5578	21.297	15.6234
HoxD4	NM_010469.2	31.846	32.4497	18.8562	16.4789	12.9184	28.9796	48.4022	94.7169
HoxD8	NM_008276.2	36.6229	24.1055	38.8216	7.69014	5.53645	20.2857	46.4661	70.3053
HoxD9	NM_013555.3	14.3307	12.0527	18.8562	8.78873	7.38194	19.3197	30.9774	70.3053
Hprt	NM_013556.2	2265.84	2103.67	2174.01	1187.58	1146.97	1964.82	1238.13	469.679
isl1	NM_021459.4	7.96151	6.48994	6.65513	3.29577	8.30468	18.3537	71.6352	59.5642
Kdm2a	NM_001001984.2	840.735	818.66	691.024	787.69	769.567	1097.36	1811.21	721.606
Kdm5a	NM_145997.2	404.445	356.02	359.377	227.408	238.99	369.007	702.8	315.397
Kdm6a	NM_009483.1	257.953	260.525	229.602	198.845	231.608	230.871	430.779	184.551
Kit	NM_001122733.1	122.607	118.673	140.867	80.1971	111.652	134.272	354.304	170.881
Kitl	NM_013598.1	87.5766	185.427	151.959	25.2676	76.5876	88.8707	560.497	321.256
Klf4	NM_010637.3	1848.66	3407.22	`	62.6197	164.248	436.626	492.734	127.917
Lama1	NM_008480.2	11.1461	17.6156	66.5513	9.88732	26.7595	218.313	34.8496	15.6234
Lamb1	NM_008482.2	1369.38	931.77	2321.53	764.619	915.36	5961.1	1993.2	975.486
Lefty1	NM_010094.3	3682.99	2285.39	244.021	2811.29	4060.06	4185.62	545.977	68.3524
Lin28	NM_145833.1	3318.36	2605.25	2359.24	3641.83	2832.82	4644.46	3700.83	899.322
Mef2c	NM_001170537.1	11.1461	20.397	16.6378	6.59154	8.30468	13.5238	240.075	325.162
Mesp1	NM_008588.2	19.1076	19.4698	21.0746	12.0845	10.1502	11.5918	36.7857	15.6234
Myl4	NM_010858.4	15.923	7.41708	19.9654	16.4789	14.7639	21.2517	1171.33	3450.82
Myod1	NM_010866.2	9.55381	2.7814	2.21838	3.29577	1.84548	3.86394	5.80826	9.76463
Nanog	NM_028016.2	2622.52	2791.6	1596.12	1407.29	1308.45	1574.56	373.665	92.764
Nes	NM_016701.3	326.422	233.638	118.683	358.141	172.553	314.911	1297.18	426.714
Neurod1	NM_010894.2	205.407	127.017	408.181	17.5775	29.5277	79.2108	195.545	74.2112
Neurog1	NM_010896.2	23.8845	16.6884	6.65513	5.49295	4.61371	5.79592	201.353	60.5407
Nkx2-5	NM_008700.2	58.9152	60.2637	65.4421	60.4225	47.9826	83.0748	177.152	203.104
Nodal	NM_013611.4	823.22	467.276	401.526	606.422	461.371	800.802	185.864	49.7996
Nog	NM_008711.2	19.1076	6.48994	2.21838	6.59154	5.53645	5.79592	60.9867	16.5999
Notch1	NM_008714.2	633.736	421.846	479.169	230.704	289.741	320.707	1592.43	648.371
Onecut1	NM_008262.3	28.6614	15.7613	18.8562	13.1831	17.5321	17.3877	172.312	62.4936
Pax4	NM_011038.1	4.7769	7.41708	1.10919	6.59154	0.922742	8.69387	16.4567	11.7176
Pax6	NM_013627.4	22.2922	21.3241	29.9481	7.69014	19.3776	15.4558	267.18	101.552
Pdx1	NM_008814.3	30.2537	10.1985	6.65513	4.39436	5.53645	13.5238	15.4887	15.6234
Pgk1	NM_008828.2	4007.82	4545.74	3030.3	3945.04	3594.08	5499.36	11571	4576.68
Pou5f1	NM_013633.2	5671.78	4588.39	5721.19	3613.27	2988.76	5414.35	568.242	127.917
Rnf2	NM_011277.1	535.013	547.009	542.393	322.986	303.582	492.653	1044.52	456.985
Shh	NM_009170.3	9.55381	8.34421	7.76432	9.88732	8.30468	7.72789	1681.49	367.15
Sox17	NM_011441.4	71.6536	40.7939	44.3675	52.7324	45.2144	57.9592	87.1239	60.5407
Sox2	NM_011443.3	3947.32	3312.65	2526.73	1438.06	2254.26	1544.61	4317.47	1098.52
Srcap	XM_001480403.1	1278.62	1364.74	1032.65	857.999	915.36	1156.29	2282.65	940.334
Suz12	NM_199196.1	2673.47	2398.5	2353.7	1355.66	1400.72	1670.19	2386.23	872.958
T	NM_009309.2	156.046	50.0653	12.2011	210.929	23.9913	76.3129	671.822	38.082
tbx2	NM_009324.2	14.3307	12.9799	15.5286	8.78873	8.30468	6.7619	102.613	144.516
tbx20	NM_194263.1	82.7997	100.131	150.85	18.676	23.9913	56.0272	497.574	1052.63
Tdgf1	NM_011562.2	7725.85	6160.81	6211.46	3664.9	2596.6	6334.94	610.836	250.951
Tert	NM_009354.1	348.714	139.07	202.982	114.253	86.7377	93.7006	121.005	63.4701
Trp53	NM_011640.1	3050.85	3371.99	2791.83	2158.73	2402.82	3357.77	2787	1199.1
Tubb5	NM_011655.4	5807.12	5419.1	4789.48	5322.67	5551.22	7992.57	10288.4	3981.04
Vegfa	NM_001025250.3	476.098	699.986	834.11	117.549	172.553	465.605	1690.2	796.794
Wnt3a	NM_009522.2	12.7384	18.5427	7.76432	6.59154	2.76823	5.79592	53.2424	21.4822
Wnt5a	NM_009524.2	76.4305	42.6482	36.6032	21.9718	16.6094	4.82993	551.785	338.833
Xist	NR_001463.3	28.6614	8.34421	5.54594	8.78873	2.76823	7.72789	5.80826	7.8117
YFP	Boyer1_001.1	7.96151	265.16	326.101	5.49295	4255.69	5517.71	1080.34	286.104

## Sheet: NS-Norm
Table S3: Nanostring analyses of mRNA abundance in H2A.ZWT, H2A.ZKD and H2A.ZAP3 during ESC differentiation
Log normalized transcript counts
Gene name	Gene symbol	H2A.ZWT-D0	H2A.ZKD-D0	H2A.ZAP3-D0	H2A.ZWT-D3	H2A.ZKD-D3	H2A.ZAP3-D3
Bmi1	NM_007552.4	-0.521361	-0.14411	1.75869	-0.231364	-1.6001	1.58024
Cbx1	NM_007622.3	0.269746	-1.24231	0.721454	-0.294133	0.584601	0.0324953
Cbx5	NM_001076789.1	-0.239779	-0.14104	0.524311	-0.347836	0.045492	0.362363
Cd34	NM_001111059.1	-0.980238	0.0107274	1.77302	-0.64405	-1.36957	2.34179
Cdh1	NM_009864.2	0.342971	0.456028	-1.55033	0.543922	0.556524	-1.88159
Cdh5	NM_009868.3	-0.482044	-1.59077	3.24713	-1.04042	-0.241829	3.72735
Cdx2	NM_007673.3	-1.2796	0.129175	1.14825	0.0144414	-0.541424	2.34883
Cltc	NM_001003908.1	-0.867198	-0.063827	1.20511	-1.16865	-0.388372	3.00273
Des	NM_010043.1	-0.129333	0.0843599	0.27596	-0.412644	-0.0284498	-0.0145146
Dnmt1	NM_010066.3	-0.296577	-0.142098	0.325531	-0.296931	0.173452	0.822927
Dnmt3a	NM_007872.4	1.56541	-1.18173	-1.51925	1.29501	2.38811	-2.55229
Dnmt3b	NM_001003961.3	0.81633	1.631	-2.08595	0.548124	-0.222636	-3.43043
Dppa4	NM_001018002.1	0.157462	0.264942	-0.469096	-0.039962	0.119084	-0.736009
Dpy30	NM_024428.4	-0.471933	0.218964	0.393038	-0.117968	-0.619795	0.273133
Ehmt2	NM_145830.1	-0.762764	-1.00893	1.14942	0.246217	1.54969	0.348362
Eomes	NM_010136.2	0.352362	2.30899	-1.47611	-1.07521	-1.54117	-2.92032
Esrrb	NM_011934.3	-0.466741	0.532413	0.116594	-0.221257	-0.372888	-0.377474
Ezh1	NM_007970.1	-0.29826	0.443084	0.317179	-0.256993	-0.430688	-0.16702
Ezh2	NM_007971.2	0.399806	1.40013	-1.98803	0.402684	-0.612083	-2.73584
Fgf4	NM_010202.5	-1.3194	-2.55211	2.40596	0.200996	-0.0591442	2.03678
Flt1	NM_010228.3	-0.869778	-0.760695	3.42634	1.21393	-0.226014	1.48266
Foxa2	NM_010446.1	-0.717169	0.873388	0.994126	1.69049	-1.4051	1.92987
Gapdh	NM_008084.1	-1.01491	1.2373	0.98518	1.8446	-2.44277	2.98934
Gata4	NM_008092.3	-0.331767	-0.0766486	0.276854	-0.120315	-0.165739	0.509827
Gata6	NM_010258.3	-0.242336	-0.219892	0.719259	-0.724056	-0.158632	0.696969
Gusb	NM_010368.1	-0.770795	-0.446078	0.355106	-0.663613	0.679311	-0.221144
H2afv	NM_029938.1	-0.698482	-0.328331	0.0572727	-0.546769	0.868531	-0.306558
H2afz_3prime	NM_016750.2	-2.20505	-0.175367	3.32738	-0.933667	-3.57041	5.04182
H2afz_5prime	NM_016750.2	-2.22248	-1.49225	2.95018	-0.940138	-1.97626	4.75421
Hand1	NM_008213.2	-1.04528	0.451932	0.416813	-0.18588	-0.00798958	0.0606714
Hand2	NM_010402.4	-1.52955	0.439659	0.207891	0.320722	-0.4627	1.39194
HoxA1	NM_010449.4	0.387949	0.875427	0.769471	-1.91211	-0.113784	1.59161
HoxA10	NM_008263.3	-1.26801	-0.528712	1.85178	-0.152782	-2.21328	1.95448
HoxA13	NM_008264.1	-0.904198	-0.0362008	0.839771	0.0507531	-0.461997	0.929031
HoxA2	NM_010451.1	-0.827253	0.708182	-0.183955	-0.267173	-0.77771	1.24557
HoxA3	NM_010452.3	-0.792599	0.61657	-0.0918152	0.487081	-0.356162	0.797532
HoxA4	NM_008265.3	-2.15056	0.688416	0.880539	-0.405947	-0.0591257	0.800601
HoxA5	NM_010453.5	0.11383	-0.854516	0.205577	0.173435	-0.0676757	-0.0116256
HoxA6	NM_010454.1	-0.886002	0.0172945	0.117634	-0.306068	0.224659	0.932555
HoxA7	NM_010455.2	-0.80506	0.0629374	0.65703	0.402403	-0.785079	1.09872
HoxA9	NM_010456.2	-1.14301	-0.924074	0.722081	-0.270057	-0.146258	1.24116
HoxD1	NM_010467.2	-1.04679	-0.230639	0.884689	0.302868	-1.21985	1.10044
HoxD10	NM_013554.4	-0.472541	-1.11435	0.417601	0.439641	-0.400503	0.578133
HoxD11	NM_008273.1	0.304232	-0.146805	-0.687745	0.284401	-0.609106	0.186787
HoxD12	NM_008274.2	-1.32792	-0.288963	0.958431	0.253101	-0.483678	0.917178
HoxD13	NM_008275.2	-1.11295	-0.636687	0.458192	-0.218949	-0.769109	2.01989
HoxD3	NM_010468.2	-2.04126	0.726775	0.72169	-0.393252	-1.56799	1.88759
HoxD4	NM_010469.2	-1.19219	0.108337	0.588947	-0.0354857	-0.94667	2.31292
HoxD8	NM_008276.2	-0.0876148	0.64289	-0.662245	0.0384454	-0.0735137	-1.1344
HoxD9	NM_013555.3	-0.558327	-0.936605	2.2032	0.353855	-1.92582	2.52188
Hprt	NM_013556.2	-0.0162672	-0.354655	0.520442	-0.109182	-0.0169744	0.175955
isl1	NM_021459.4	-0.386359	0.0526712	0.569771	-0.266265	-0.487999	0.273153
Kdm2a	NM_001001984.2	0.0831166	-0.0792181	0.411744	-0.400074	-0.169303	-0.0238686
Kdm5a	NM_145997.2	-0.184113	0.0221529	0.950237	-0.343222	-0.694499	0.666916
Kdm6a	NM_009483.1	-0.619833	0.251199	1.70104	-0.79529	-2.27011	1.74374
Kit	NM_001122733.1	-1.53518	2.83226	-0.515404	-0.629638	-2.97721	-1.69185
Kitl	NM_013598.1	0.0391341	1.26562	0.0854966	2.65725	-1.43937	-0.633602
Klf4	NM_010637.3	-0.483663	0.673968	-0.0707011	1.51176	-0.783533	-0.089811
Lama1	NM_008480.2	2.05184	-2.24074	-1.51163	1.36343	1.4688	-3.77971
Lamb1	NM_008482.2	0.289615	-0.193423	-0.109646	0.275412	0.616606	-1.10378
Lefty1	NM_010094.3	-1.59661	-0.650475	2.82949	-1.10737	-1.94679	4.05753
Lin28	NM_145833.1	-0.655076	0.337166	0.893545	-0.674907	-0.411225	0.100028
Mef2c	NM_001170537.1	-1.7346	-1.3724	4.02556	-1.46684	-1.58744	6.65416
Mesp1	NM_008588.2	-1.13197	-0.882814	0.386997	-0.162415	-0.284085	1.42131
Myl4	NM_010858.4	0.581092	0.670961	-1.83647	0.206472	0.650324	-3.11948
Myod1	NM_010866.2	-0.709576	-1.39218	1.56987	-0.329278	0.335121	0.888105
Nanog	NM_028016.2	-1.56506	2.13802	0.710258	-0.496046	-2.34411	-0.0198324
Nes	NM_016701.3	-1.75948	-1.272	3.29028	-1.57798	-1.51149	2.21114
Neurod1	NM_010894.2	-0.657945	-0.315858	0.766297	-0.23808	-0.339924	1.69901
Neurog1	NM_010896.2	0.529279	0.159755	-1.31413	0.753605	0.898315	-2.57929
Nkx2-5	NM_008700.2	-0.696867	-2.06587	2.44037	-0.783911	-0.449835	1.04296
Nodal	NM_013611.4	-0.55713	0.0140863	1.24119	-0.91496	-0.921283	0.911598
Nog	NM_008711.2	-0.579372	-0.552906	2.28967	-0.842651	-1.01283	1.47306
Notch1	NM_008714.2	-2.43573	-2.16751	1.53764	0.677889	0.450402	1.41498
Onecut1	NM_008262.3	-0.592203	-0.0444722	2.73314	-1.16602	-1.96414	2.0491
Pax4	NM_011038.1	-0.88489	-0.665954	0.365931	0.201558	-1.23294	0.762998
Pax6	NM_013627.4	-0.132441	-0.60424	0.686745	-0.263219	-0.0386528	0.591096
Pdx1	NM_008814.3	0.666634	1.38506	-2.39061	0.785927	0.903139	-3.7633
Pgk1	NM_008828.2	-0.533521	0.148102	0.61563	-0.365544	-0.472579	0.335976
Pou5f1	NM_013633.2	-1.60408	-1.75955	5.50117	-1.8899	-1.35918	4.23424
Rnf2	NM_011277.1	-0.189504	-0.32166	0.345465	-0.18071	0.0162468	0.419375
Shh	NM_009170.3	0.204624	0.157207	0.353972	-0.997822	-0.495641	-0.54886
Sox17	NM_011441.4	-0.148047	-0.161332	0.451545	-0.424055	-0.278805	0.190146
Sox2	NM_011443.3	-0.124407	0.4265	-0.0903462	-0.517737	-0.210409	-0.525577
Srcap	XM_001480403.1	-1.51513	-2.57986	2.76478	-0.191905	1.65865	-0.675849
Suz12	NM_199196.1	-1.17971	-0.333295	2.07647	-1.65047	-1.10767	3.24465
T	NM_009309.2	-2.06147	0.508648	1.80518	-1.16621	-2.44571	3.81159
tbx2	NM_009324.2	0.191573	1.23601	-2.55901	0.735521	0.656079	-3.00923
tbx20	NM_194263.1	-0.421608	0.684567	-0.394049	-0.707078	-0.0406381	-0.700632
Tdgf1	NM_011562.2	0.161491	0.164277	-0.385624	-0.0595158	-0.0365722	-0.553145
Tert	NM_009354.1	-1.35635	0.779452	1.28737	-0.434465	-1.94674	1.18836
Trp53	NM_011640.1	-1.96048	-0.497795	2.01078	-1.02659	-0.69251	1.19129
Tubb5	NM_011655.4	-1.51829	-0.453458	3.03232	-3.476	-1.12239	3.17736
Vegfa	NM_001025250.3	-1.42921	-0.452861	-0.507461	-0.0968773	0.260984	0.18845
Wnt3a	NM_009522.2	4.25858	0.315794	1.56513	3.88354	-5.54896	0.528887
Wnt5a	NM_009524.2	-0.173171	0.253918	-0.0777393	0.0467436	-0.10448	-0.0206512
Xist	NR_001463.3	-0.000552398	0.0228271	-0.11314	0.0328092	0.0376948	-0.0248431
YFP	Boyer1_001.1	0.173724	-0.276745	0.19088	-0.0795529	0.0667848	0.0454943
