# Supplementary material for: H2A.Z Acidic Patch Couples Chromatin Dynamics to Regulation of Gene Expression Programs during ESC Differentiation
Source: PLoS Genet. 2013 Aug 22;9(8):e1003725. doi: 10.1371/journal.pgen.1003725 (PMC3749939; doi:10.1371/journal.pgen.1003725)
Supplement: Table S4 — PCR primers used for qRT-PCR and ChIP-qPCR analyses. (XLSX) [file pgen.1003725.s009.xlsx]

## Sheet: Table Key
Table S4. PCR primers used for mRNA abundance and ChIP analyses
Refers to Figure 1, 3 and 5 and Figure S1, S2 and S5 in Subramanian et.al
Expression primers: Expression primers used to analyze mRNA abundance by RT-qPCR
ChIP-qPCR primers: Primers used for ChIP-qPCR

## Sheet: Expression-primers
Table S4: Expression primers used to analyze mRNA abundance by RT-qPCR
Transcript	Forward 5’-3’	Reverse 5’-3’
YFP (Transgene)	GAGCGGACCATCTTCTTCAA	GGATCTTGAAGTTGGCCTTG
H2AZ coding region (Total)	GCCAAGACAAAGGCGGTTT	TGTCGATGAATACGGCCCA
H2AZ 3’UTR (Endogenous)	CCAACCAACCAAATTTCTGC	CCACCAGAGTGGAAACAATG
H2AFV (3’UTR)	CTGAGGTGTTGGAGTTAGCA	CCTTTGTCTCGTCTACAGCA
Pouf51 (Oct4)	GCTCACCCTGGGCGTTCTC	GGCCGCAGCTTACACATGTTC
Gata6	TTTCGACAAGCTGGACATTG	CGATCGAACTCGGGTTAAAA
Cdx2	AAGACAAATACCGGGTGGTG	CCAGCTCACTTTTCCTCCTG
Mesp1	CGCCTGCCTACCCTAGACC	AGGTTTCTAGAAGAGCCAGCA
Brachyury	GCTCTAAGGAACCACCGGTCATC	ATGGACTGCAGCATGGACAG
Nestin	GATCGCTCAGATCCTGGAAG	AGTTCTCAGCCTCCAGCAGA
Tubb5	AACCAACTCAGCTCCCTCTG	GCTGGACCGAATCTCTGTGT
Gapdh	CTCAGCGGGAAGAAACAAAG	CTGCGCTTCAAGGAGCTAAC
Nanog	CAAAACCAAAGGATGAAGTGC	GCAATGGATGCTGGGATACT
Isl1	TCATCCGAGTGTGGTTTCAA	CCATCATGTCTCTCCGGACT
Actin	GCGGAGGGAAGCTTTAGAGC	TGGTCGATGGTTTCCAGCA
Hprt	AGCTACTGTAATGATCAGTCAACG	AGAGGTCCTTTTCACCAGCA

## Sheet: ChIP-qPCR primers
Table S4. Primers used for ChIP-qPCR
Gene Symbol	Forward 5’-3’	Reverse 5’-3’	Reference
Foxa2	CTAGCCCATCTCCTGCTGTC	GTGGCTTGATCCCAGGTCT
Bmp2	AGGCTGCCACAAAAGACACT	CATCCCTCAGCCTGACTCTG
Brachyury	CTGCGCTTCAAGGAGCTAAC	CTCAGCGGGAAGAAACAAAG
Hoxa11	AGTAGCAGTGGGCCAGATTG	GATTTCTCCAGCCTCCCTTC
Oct4/ Pou5f1	GATGTGGGAGACTGGAGGAA	CCAGTCACACCCAACCTCTT
Gene desert (chr8)	GGGCACTGCTAAACTCTTGC	GATGTGGGAGACTGGAGGAA
NagK	ACAGGGCTCTTGTGTCAACC	CCGGAGCACCAAGATAAGAC
Zfpm2	GGAGATCCGCTCCTAGTCCT	CATAAAAAGGGCGACGATTG
Thra	TCGCGATTGATTATGCAAAG	CCGACCACTTAACAGCACCT
Minor Satellite	GGAAATGATAAAAACCACACTGCAGAACGT	TCCCGTTTCCAACGAATGTGTTTTTCAG	Nekrasov, 2012, NSMB
Major Satellite	ATGGCGAGGAAAACTGAAAAAGGTGG	TCGTTATTTTCAAGTCGTCAAGTGGATGT	Nekrasov, 2012, NSMB
LINE1-1	GCGCTGAGTGCCTCCAAGAAGAAACG	CCTGCCGTCTACTCCTCTTGGGTGA	Nekrasov, 2012, NSMB
LINE1-2	GCAGGAAAACACAGCTAAACAGGTGATGG	CCAGCGTTGCCTCGCTTTGGGTTTT	Nekrasov, 2012, NSMB
SINEB2	GAGATGGCTCAGTGGTTAAG	CTGTCTTCAGACACTCCAG	Martens, 2005, EMBO J.
Pou5f1-CR	CTGCTGAGCCACACTCCATA	TGTGTGGAGGAGTGAAACCA
Bmp2-CR	AAACGTAGCCCCTTGGTTCT	GGTGTGGGCTGAGTGGTACT
Gata6	AGTTTTCCGGCAGAGCAGTA	AGGAGGAAACAACCGAACCT
