# Supplementary material for: H2A.Z Acidic Patch Couples Chromatin Dynamics to Regulation of Gene Expression Programs during ESC Differentiation
Source: PLoS Genet. 2013 Aug 22;9(8):e1003725. doi: 10.1371/journal.pgen.1003725 (PMC3749939; doi:10.1371/journal.pgen.1003725)
Supplement: Table S5 — Mobile fractions calculated from FRAP analyses performed in the different cell lines and conditions used in this study. (XLSX) [file pgen.1003725.s010.xlsx]

## Sheet: Table Key
Table S5: Mobile fractions calculated from FRAP analyses performed in the different cell lines and conditions used in this study
Refers to Figure 4, 5 and Figure S4, and S5 in Subramanian et.al
ESC: Mobile fractions calculated from recovery curves generated from indicated ESC lines
RA: Mobile fractions calculated from recovery curves generated from Day 5 RA-differentiated ESC lines
Flavo-DRB: Mobile fractions calculated from recovery curves generated from indicated ESC lines treated with 1µM Flavopiridol and 15µM DRB (5,6-Dichlorobenzimidazole 1-β-D-ribofuranoside). ESCs treated with DMSO was used as a control in these analyses.

## Sheet: ESC
Table S5: Mobile fractions calculated from recovery curves generated from indicated ESC lines
Cells	Mobile fraction (%)	Std. Error
H2A.ZWT	13.7	1.6
H2A.ZAP3	19.9	1.4
H2A	20.8	2.4
H2A-mCherry-H2AZWT	12.7	2.3
H2A-mCherry-H2AZAP3	11.4	1.9

## Sheet: RA
Table S5: Mobile fractions calculated from recovery curves generated from Day 5 RA-differentiated ESC lines
Cells	Mobile fraction (%)	Std. Error
H2A.ZWT-RA	14.5	1.3
H2A.ZAP3-RA	18.4	2.3
H2A-RA	12.8	1
H2A-mCherry-H2AZWT-RA	4.3	0.9
H2A-mCherry-H2AZAP3-RA	6.7	1.1

## Sheet: Flavo-DRB
Table S5: Mobile fractions calculated from recovery curves generated from indicated ESC lines treated with 1µM Flavopiridol and 15µM DRB (5,6-Dichlorobenzimidazole 1-β-D-ribofuranoside). ESCs treated with DMSO was used as a control in these analyses.
Cells	Mobile fraction (%)	Std. Error
H2A.ZWT-DMSO	16.2	2.8
H2A.ZWT-Flavo	14.1	2.4
H2A.ZWT-Wash	15.7	2
H2A.ZWT-DRB	12.9	2.4
H2A.ZAP3-DMSO	23.1	2.2
H2A.ZAP3-Flavo	15.2	1.9
H2A.ZAP3-Wash	21.2	2.1
H2A.ZAP3-DRB	16.1	1.3
H2A-DMSO	20.9	1.9
H2A-Flavo	15.5	1.4
H2A-Wash	22.3	3
H2A-DRB	13.3	1.8
